# Supplementary material for: Splenic protection network revealed by transcriptome analysis in inactivated vaccine-immunized flounder (Paralichthys olivaceus) against Edwardsiella tarda infection
Source: Front Immunol. 2022 Nov 9;13:1058599. doi: 10.3389/fimmu.2022.1058599 (PMC9681833; doi:10.3389/fimmu.2022.1058599)
Supplement: Supplementary file 1 [file DataSheet_1.xlsx]

## Sheet: Table S1
Table S1. Descriptive information on 73 upregulated immune-associated DEGs on day 1 post-challenge compared to day 7 post-immunization.【ACS-1-vs-AIPS-1_up（special）】
id	Symbol	Description	KEGG_A_class	KEGG_B_class	Pathway	K_ID	GO Component	GO Function	GO Process
ncbi_109624317	P2RX3	PREDICTED: P2X purinoceptor 3-like [Paralichthys olivaceus]	Environmental Information Processing;Environmental Information Processing;Organismal Systems	Signaling molecules and interaction;Signal transduction;Sensory system	ko04080//Neuroactive ligand-receptor interaction;ko04020//Calcium signaling pathway;ko04742//Taste transduction	K05217;K05217;K05217	GO:0031224//intrinsic component of membrane	GO:0005231//excitatory extracellular ligand-gated ion channel activity;GO:0032550//purine ribonucleoside binding	GO:0006812//cation transport;GO:0030154//cell differentiation;GO:0035587//purinergic receptor signaling pathway;GO:0051259//protein oligomerization
ncbi_109624436	PPP3CA	PREDICTED: serine/threonine-protein phosphatase 2B catalytic subunit alpha isoform-like isoform X1 [Paralichthys olivaceus]	Environmental Information Processing;Environmental Information Processing;Human Diseases;Human Diseases;Environmental Information Processing;Organismal Systems;Environmental Information Processing;Human Diseases;Human Diseases;Cellular Processes;Organismal Systems;Human Diseases;Organismal Systems;Organismal Systems;Cellular Processes;Organismal Systems;Organismal Systems;Organismal Systems;Organ…	Signal transduction;Signal transduction;Infectious diseases;Infectious diseases;Signal transduction;Endocrine system;Signal transduction;Neurodegenerative diseases;Infectious diseases;Cell growth and death;Nervous system;Infectious diseases;Development;Nervous system;Cell growth and death;Development;Endocrine system;Immune system;Immune system;Immune system;Immune system;Nervous system;Immune sy…	ko04010//MAPK signaling pathway;ko04020//Calcium signaling pathway;ko05166//HTLV-I infection;ko05163//Human cytomegalovirus infection;ko04022//cGMP - PKG signaling pathway;ko04921//Oxytocin signaling pathway;ko04310//Wnt signaling pathway;ko05010//Alzheimer disease;ko05167//Kaposi sarcoma-associated herpesvirus infection;ko04218//Cellular senescence;ko04728//Dopaminergic synapse;ko05152//Tubercul…	K04348;K04348;K04348;K04348;K04348;K04348;K04348;K04348;K04348;K04348;K04348;K04348;K04348;K04348;K04348;K04348;K04348;K04348;K04348;K04348;K04348;K04348;K04348;K04348;K04348;K04348;K04348;K04348	-	GO:0003824//catalytic activity	GO:0006796//phosphate-containing compound metabolic process
ncbi_109624594	CNTN1A	PREDICTED: contactin-1a-like [Paralichthys olivaceus]	Environmental Information Processing	Signaling molecules and interaction	ko04514//Cell adhesion molecules (CAMs)	K06759	-	-	-
ncbi_109625535	HRH3	PREDICTED: histamine H3 receptor-like [Paralichthys olivaceus]	Environmental Information Processing	Signaling molecules and interaction	ko04080//Neuroactive ligand-receptor interaction	K04151	-	-	-
ncbi_109625857	LPAR3	PREDICTED: lysophosphatidic acid receptor 3 [Paralichthys olivaceus]	Human Diseases;Environmental Information Processing;Environmental Information Processing;Environmental Information Processing;Environmental Information Processing	Cancers;Signal transduction;Signaling molecules and interaction;Signal transduction;Signal transduction	ko05200//Pathways in cancer;ko04151//PI3K-Akt signaling pathway;ko04080//Neuroactive ligand-receptor interaction;ko04015//Rap1 signaling pathway;ko04072//Phospholipase D signaling pathway	K04294;K04294;K04294;K04294;K04294	GO:0031224//intrinsic component of membrane	GO:0045125//bioactive lipid receptor activity	GO:0007166//cell surface receptor signaling pathway
ncbi_109625983	RASGRF2	PREDICTED: ras-specific guanine nucleotide-releasing factor 2-like isoform X1 [Paralichthys olivaceus]	Environmental Information Processing;Environmental Information Processing	Signal transduction;Signal transduction	ko04010//MAPK signaling pathway;ko04014//Ras signaling pathway	K12326;K12326	-	-	-
ncbi_109626349	MEF2C	PREDICTED: myocyte-specific enhancer factor 2C-like isoform X1 [Paralichthys olivaceus]	Environmental Information Processing;Environmental Information Processing;Organismal Systems;Human Diseases;Environmental Information Processing;Organismal Systems;Human Diseases	Signal transduction;Signal transduction;Endocrine system;Cardiovascular diseases;Signal transduction;Endocrine system;Cancers	ko04010//MAPK signaling pathway;ko04022//cGMP - PKG signaling pathway;ko04921//Oxytocin signaling pathway;ko05418//Fluid shear stress and atherosclerosis;ko04371//Apelin signaling pathway;ko04928//Parathyroid hormone synthesis, secretion and action;ko05202//Transcriptional misregulation in cancers	K04454;K04454;K04454;K04454;K04454;K04454;K04454	GO:0043231//intracellular membrane-bounded organelle	GO:0005515//protein binding	GO:0010468//regulation of gene expression;GO:0034645//cellular macromolecule biosynthetic process
ncbi_109626500	LAMC3	PREDICTED: laminin subunit gamma-3 [Paralichthys olivaceus]	Human Diseases;Human Diseases;Environmental Information Processing;Cellular Processes;Human Diseases;Human Diseases;Human Diseases;Environmental Information Processing	Cancers;Infectious diseases;Signal transduction;Cellular community - eukaryotes;Infectious diseases;Cancers;Infectious diseases;Signaling molecules and interaction	ko05200//Pathways in cancer;ko05165//Human papillomavirus infection;ko04151//PI3K-Akt signaling pathway;ko04510//Focal adhesion;ko05145//Toxoplasmosis;ko05222//Small cell lung cancer;ko05146//Amoebiasis;ko04512//ECM-receptor interaction	K06247;K06247;K06247;K06247;K06247;K06247;K06247;K06247	-	-	-
ncbi_109626502	BTC	PREDICTED: probetacellulin-like [Paralichthys olivaceus]	Environmental Information Processing	Signal transduction	ko04012//ErbB signaling pathway	K09783	-	-	-
ncbi_109627041	NRXN1A	PREDICTED: neurexin-1a-like isoform X1 [Paralichthys olivaceus]	Environmental Information Processing	Signaling molecules and interaction	ko04514//Cell adhesion molecules (CAMs)	K07377	-	-	-
ncbi_109627266	GRIN2B	PREDICTED: glutamate receptor ionotropic, NMDA 2B-like isoform X1 [Paralichthys olivaceus]	Environmental Information Processing;Environmental Information Processing;Environmental Information Processing;Environmental Information Processing;Human Diseases;Human Diseases;Organismal Systems;Organismal Systems;Organismal Systems;Organismal Systems;Human Diseases;Human Diseases;Human Diseases;Human Diseases;Human Diseases;Human Diseases	Signaling molecules and interaction;Signal transduction;Signal transduction;Signal transduction;Neurodegenerative diseases;Neurodegenerative diseases;Nervous system;Nervous system;Environmental adaptation;Nervous system;Substance dependence;Substance dependence;Neurodegenerative diseases;Substance dependence;Substance dependence;Immune diseases	ko04080//Neuroactive ligand-receptor interaction;ko04024//cAMP signaling pathway;ko04015//Rap1 signaling pathway;ko04014//Ras signaling pathway;ko05010//Alzheimer disease;ko05016//Huntington disease;ko04728//Dopaminergic synapse;ko04724//Glutamatergic synapse;ko04713//Circadian entrainment;ko04720//Long-term potentiation;ko05034//Alcoholism;ko05031//Amphetamine addiction;ko05014//Amyotrophic late…	K05210;K05210;K05210;K05210;K05210;K05210;K05210;K05210;K05210;K05210;K05210;K05210;K05210;K05210;K05210;K05210	-	-	-
ncbi_109627517	TRIM25	PREDICTED: E3 ubiquitin/ISG15 ligase TRIM25-like [Paralichthys olivaceus]	Human Diseases;Environmental Information Processing;Organismal Systems	Infectious diseases;Signal transduction;Immune system	ko05164//Influenza A;ko04064//NF-kappa B signaling pathway;ko04622//RIG-I-like receptor signaling pathway	K10652;K10652;K10652	-	-	-
ncbi_109627623	AXIN2	PREDICTED: axin-2-like [Paralichthys olivaceus]	Human Diseases;Human Diseases;Human Diseases;Human Diseases;Environmental Information Processing;Human Diseases;Human Diseases;Environmental Information Processing;Cellular Processes;Human Diseases;Human Diseases;Human Diseases	Cancers;Infectious diseases;Cancers;Cancers;Signal transduction;Endocrine and metabolic diseases;Cancers;Signal transduction;Cellular community - eukaryotes;Cancers;Cancers;Cancers	ko05200//Pathways in cancer;ko05165//Human papillomavirus infection;ko05224//Breast cancer;ko05226//Gastric cancer;ko04310//Wnt signaling pathway;ko04934//Cushing syndrome;ko05225//Hepatocellular carcinoma;ko04390//Hippo signaling pathway;ko04550//Signaling pathways regulating pluripotency of stem cells;ko05210//Colorectal cancer;ko05213//Endometrial cancer;ko05217//Basal cell carcinoma	K04385;K04385;K04385;K04385;K04385;K04385;K04385;K04385;K04385;K04385;K04385;K04385	-	-	-
ncbi_109628430	MTMR7	PREDICTED: myotubularin-related protein 7 [Paralichthys olivaceus]	Metabolism;Environmental Information Processing;Metabolism	Global and overview maps;Signal transduction;Carbohydrate metabolism	ko01100//Metabolic pathways;ko04070//Phosphatidylinositol signaling system;ko00562//Inositol phosphate metabolism	K18083;K18083;K18083	-	GO:0042578//phosphoric ester hydrolase activity	GO:0006470//protein dephosphorylation
ncbi_109628674	CAMKK1	PREDICTED: calcium/calmodulin-dependent protein kinase kinase 1 isoform X1 [Paralichthys olivaceus]	Organismal Systems;Environmental Information Processing;Cellular Processes;Organismal Systems;Human Diseases;Organismal Systems	Endocrine system;Signal transduction;Transport and catabolism;Aging;Substance dependence;Endocrine system	ko04921//Oxytocin signaling pathway;ko04152//AMPK signaling pathway;ko04140//Autophagy - animal;ko04211//Longevity regulating pathway - mammal;ko05034//Alcoholism;ko04920//Adipocytokine signaling pathway	K07359;K07359;K07359;K07359;K07359;K07359	-	GO:0004672//protein kinase activity;GO:0032550//purine ribonucleoside binding	GO:0006464//cellular protein modification process;GO:0006796//phosphate-containing compound metabolic process
ncbi_109628801	DLB	PREDICTED: delta-like protein B [Paralichthys olivaceus]	Human Diseases;Human Diseases;Human Diseases;Organismal Systems;Environmental Information Processing	Cancers;Cancers;Drug resistance;Immune system;Signal transduction	ko05200//Pathways in cancer;ko05224//Breast cancer;ko01522//Endocrine resistance;ko04658//Th1 and Th2 cell differentiation;ko04330//Notch signaling pathway	K06051;K06051;K06051;K06051;K06051	GO:0031224//intrinsic component of membrane	-	GO:0007166//cell surface receptor signaling pathway;GO:0030900//forebrain development
ncbi_109628851	CXCL14	PREDICTED: C-X-C motif chemokine 14 [Paralichthys olivaceus]	Organismal Systems;Environmental Information Processing	Immune system;Signaling molecules and interaction	ko04062//Chemokine signaling pathway;ko04060//Cytokine-cytokine receptor interaction	K10033;K10033	-	-	-
ncbi_109629506	SOX17A	PREDICTED: transcription factor Sox-17-alpha-like [Paralichthys olivaceus]	Environmental Information Processing	Signal transduction	ko04310//Wnt signaling pathway	K04495	-	-	GO:0007368//determination of left/right symmetry
ncbi_109630285	CXCR5	PREDICTED: C-X-C chemokine receptor type 5 [Paralichthys olivaceus]	Organismal Systems;Environmental Information Processing	Immune system;Signaling molecules and interaction	ko04062//Chemokine signaling pathway;ko04060//Cytokine-cytokine receptor interaction	K04190;K04190	GO:0016020//membrane	GO:0004950//chemokine receptor activity	GO:0002376//immune system process;GO:0007166//cell surface receptor signaling pathway;GO:0042221//response to chemical
ncbi_109630292	CLDN4	PREDICTED: claudin-4-like [Paralichthys olivaceus]	Cellular Processes;Environmental Information Processing;Organismal Systems;Human Diseases;Human Diseases	Cellular community - eukaryotes;Signaling molecules and interaction;Immune system;Infectious diseases;Infectious diseases	ko04530//Tight junction;ko04514//Cell adhesion molecules (CAMs);ko04670//Leukocyte transendothelial migration;ko05160//Hepatitis C;ko05130//Pathogenic Escherichia coli infection	K06087;K06087;K06087;K06087;K06087	GO:0031224//intrinsic component of membrane;GO:0043296//apical junction complex	-	-
ncbi_109630429	LPAR6	PREDICTED: lysophosphatidic acid receptor 6-like [Paralichthys olivaceus]	Human Diseases;Environmental Information Processing;Environmental Information Processing;Environmental Information Processing	Cancers;Signal transduction;Signaling molecules and interaction;Signal transduction	ko05200//Pathways in cancer;ko04151//PI3K-Akt signaling pathway;ko04080//Neuroactive ligand-receptor interaction;ko04072//Phospholipase D signaling pathway	K04273;K04273;K04273;K04273	GO:0031224//intrinsic component of membrane	GO:0045125//bioactive lipid receptor activity	GO:0007166//cell surface receptor signaling pathway;GO:0048646//anatomical structure formation involved in morphogenesis
ncbi_109630525	AVPR2	PREDICTED: vasopressin V2 receptor-like isoform X1 [Paralichthys olivaceus]	Environmental Information Processing;Environmental Information Processing;Organismal Systems	Signaling molecules and interaction;Signal transduction;Excretory system	ko04080//Neuroactive ligand-receptor interaction;ko04072//Phospholipase D signaling pathway;ko04962//Vasopressin-regulated water reabsorption	K04228;K04228;K04228	GO:0031224//intrinsic component of membrane	GO:0008528//G-protein coupled peptide receptor activity	GO:0007166//cell surface receptor signaling pathway
ncbi_109630707	NTSR1	PREDICTED: neurotensin receptor type 1 [Paralichthys olivaceus]	Environmental Information Processing;Environmental Information Processing	Signaling molecules and interaction;Signal transduction	ko04080//Neuroactive ligand-receptor interaction;ko04020//Calcium signaling pathway	K04211;K04211	-	-	-
ncbi_109630890	DHH	PREDICTED: desert hedgehog protein [Paralichthys olivaceus]	Environmental Information Processing	Signal transduction	ko04340//Hedgehog signaling pathway	K11990	GO:0016020//membrane	GO:0016787//hydrolase activity	GO:0007154//cell communication;GO:0030908//protein splicing;GO:0044707//single-multicellular organism process
ncbi_109631067	IFIH1	PREDICTED: interferon-induced helicase C domain-containing protein 1 [Paralichthys olivaceus]	Human Diseases;Human Diseases;Human Diseases;Human Diseases;Organismal Systems	Infectious diseases;Infectious diseases;Infectious diseases;Infectious diseases;Immune system	ko05161//Hepatitis B;ko05164//Influenza A;ko05168//Herpes simplex infection;ko05162//Measles;ko04622//RIG-I-like receptor signaling pathway	K12647;K12647;K12647;K12647;K12647	-	-	-
ncbi_109631070	TLR7	PREDICTED: toll-like receptor 7 [Paralichthys olivaceus]	Human Diseases;Human Diseases;Organismal Systems	Infectious diseases;Infectious diseases;Immune system	ko05164//Influenza A;ko05162//Measles;ko04620//Toll-like receptor signaling pathway	K05404;K05404;K05404	-	-	-
ncbi_109631071	TLR8	PREDICTED: toll-like receptor 8 [Paralichthys olivaceus]	Organismal Systems	Immune system	ko04620//Toll-like receptor signaling pathway	K10170	-	-	-
ncbi_109631164	JAM2	PREDICTED: junctional adhesion molecule B-like [Paralichthys olivaceus]	Cellular Processes;Environmental Information Processing;Organismal Systems;Human Diseases	Cellular community - eukaryotes;Signaling molecules and interaction;Immune system;Infectious diseases	ko04530//Tight junction;ko04514//Cell adhesion molecules (CAMs);ko04670//Leukocyte transendothelial migration;ko05120//Epithelial cell signaling in Helicobacter pylori infection	K06735;K06735;K06735;K06735	-	-	-
ncbi_109632006	NCAM1	PREDICTED: neural cell adhesion molecule 1-like isoform X1 [Paralichthys olivaceus]	Environmental Information Processing;Human Diseases	Signaling molecules and interaction;Neurodegenerative diseases	ko04514//Cell adhesion molecules (CAMs);ko05020//Prion diseases	K06491;K06491	-	-	-
ncbi_109632116	CD22	PREDICTED: B-cell receptor CD22-like [Paralichthys olivaceus]	Environmental Information Processing;Organismal Systems;Organismal Systems	Signaling molecules and interaction;Immune system;Immune system	ko04514//Cell adhesion molecules (CAMs);ko04662//B cell receptor signaling pathway;ko04640//Hematopoietic cell lineage	K06467;K06467;K06467	-	-	-
ncbi_109632120	CCR1	PREDICTED: C-C chemokine receptor type 1-like [Paralichthys olivaceus]	Human Diseases;Organismal Systems;Environmental Information Processing;Human Diseases	Infectious diseases;Immune system;Signaling molecules and interaction;Infectious diseases	ko05163//Human cytomegalovirus infection;ko04062//Chemokine signaling pathway;ko04060//Cytokine-cytokine receptor interaction;ko05167//Kaposi sarcoma-associated herpesvirus infection	K04176;K04176;K04176;K04176	GO:0016020//membrane	GO:0004930//G-protein coupled receptor activity	GO:0007166//cell surface receptor signaling pathway;GO:0042221//response to chemical
ncbi_109632250	FBXO32	PREDICTED: F-box only protein 32 [Paralichthys olivaceus]	Environmental Information Processing	Signal transduction	ko04068//FoxO signaling pathway	K10305	-	-	-
ncbi_109632740	AGTR2	PREDICTED: type-2 angiotensin II receptor-like [Paralichthys olivaceus]	Environmental Information Processing;Organismal Systems;Organismal Systems	Signaling molecules and interaction;Circulatory system;Endocrine system	ko04080//Neuroactive ligand-receptor interaction;ko04261//Adrenergic signaling in cardiomyocytes;ko04614//Renin-angiotensin system	K04167;K04167;K04167	-	-	-
ncbi_109632778	DCN	PREDICTED: decorin-like [Paralichthys olivaceus]	Human Diseases;Environmental Information Processing	Cancers;Signal transduction	ko05205//Proteoglycans in cancer;ko04350//TGF-beta signaling pathway	K04660;K04660	-	-	GO:0003401//axis elongation;GO:0006029//proteoglycan metabolic process;GO:0048513//animal organ development
ncbi_109633007	MAPK8	PREDICTED: mitogen-activated protein kinase 8-like isoform X1 [Paralichthys olivaceus]	Human Diseases;Environmental Information Processing;Cellular Processes;Environmental Information Processing;Human Diseases;Environmental Information Processing;Cellular Processes;Human Diseases;Environmental Information Processing;Environmental Information Processing;Organismal Systems;Human Diseases;Genetic Information Processing;Human Diseases;Human Diseases;Environmental Information Processing…	Cancers;Signal transduction;Cellular community - eukaryotes;Signal transduction;Infectious diseases;Signal transduction;Cellular community - eukaryotes;Infectious diseases;Signal transduction;Signal transduction;Endocrine system;Infectious diseases;Folding, sorting and degradation;Cardiovascular diseases;Endocrine and metabolic diseases;Signal transduction;Infectious diseases;Nervous system;Infec…	ko05200//Pathways in cancer;ko04010//MAPK signaling pathway;ko04510//Focal adhesion;ko04024//cAMP signaling pathway;ko05166//HTLV-I infection;ko04014//Ras signaling pathway;ko04530//Tight junction;ko05169//Epstein-Barr virus infection;ko04310//Wnt signaling pathway;ko04068//FoxO signaling pathway;ko04910//Insulin signaling pathway;ko05167//Kaposi sarcoma-associated herpesvirus infection;ko04141//…	K04440;K04440;K04440;K04440;K04440;K04440;K04440;K04440;K04440;K04440;K04440;K04440;K04440;K04440;K04440;K04440;K04440;K04440;K04440;K04440;K04440;K04440;K04440;K04440;K04440;K04440;K04440;K04440;K04440;K04440;K04440;K04440;K04440;K04440;K04440;K04440;K04440;K04440;K04440;K04440;K04440;K04440;K04440;K04440;K04440;K04440;K04440;K04440;K04440;K04440;K04440;K04440;K04440;K04440;K04440;K04440;K04440;…	-	-	-
ncbi_109633037	RT1-B	PREDICTED: rano class II histocompatibility antigen, A beta chain-like [Paralichthys olivaceus]	Human Diseases;Human Diseases;Environmental Information Processing;Human Diseases;Human Diseases;Human Diseases;Cellular Processes;Human Diseases;Organismal Systems;Organismal Systems;Human Diseases;Human Diseases;Human Diseases;Organismal Systems;Human Diseases;Organismal Systems;Human Diseases;Organismal Systems;Human Diseases;Human Diseases;Human Diseases;Human Diseases;Human Diseases;Human Di…	Infectious diseases;Infectious diseases;Signaling molecules and interaction;Infectious diseases;Infectious diseases;Infectious diseases;Transport and catabolism;Infectious diseases;Immune system;Immune system;Infectious diseases;Immune diseases;Cardiovascular diseases;Immune system;Immune diseases;Immune system;Endocrine and metabolic diseases;Immune system;Immune diseases;Immune diseases;Immune …	ko05166//HTLV-I infection;ko05169//Epstein-Barr virus infection;ko04514//Cell adhesion molecules (CAMs);ko05164//Influenza A;ko05152//Tuberculosis;ko05168//Herpes simplex infection;ko04145//Phagosome;ko05145//Toxoplasmosis;ko04659//Th17 cell differentiation;ko04658//Th1 and Th2 cell differentiation;ko05140//Leishmaniasis;ko05323//Rheumatoid arthritis;ko05416//Viral myocarditis;ko04640//Hematopoie…	K06752;K06752;K06752;K06752;K06752;K06752;K06752;K06752;K06752;K06752;K06752;K06752;K06752;K06752;K06752;K06752;K06752;K06752;K06752;K06752;K06752;K06752;K06752;K06752	-	-	-
ncbi_109633417	RT1-BA	PREDICTED: H-2 class II histocompatibility antigen, A-U alpha chain-like [Paralichthys olivaceus]	Human Diseases;Human Diseases;Environmental Information Processing;Human Diseases;Human Diseases;Human Diseases;Cellular Processes;Human Diseases;Organismal Systems;Organismal Systems;Human Diseases;Human Diseases;Human Diseases;Organismal Systems;Human Diseases;Organismal Systems;Human Diseases;Organismal Systems;Human Diseases;Human Diseases;Human Diseases;Human Diseases;Human Diseases;Human Di…	Infectious diseases;Infectious diseases;Signaling molecules and interaction;Infectious diseases;Infectious diseases;Infectious diseases;Transport and catabolism;Infectious diseases;Immune system;Immune system;Infectious diseases;Immune diseases;Cardiovascular diseases;Immune system;Immune diseases;Immune system;Endocrine and metabolic diseases;Immune system;Immune diseases;Immune diseases;Immune …	ko05166//HTLV-I infection;ko05169//Epstein-Barr virus infection;ko04514//Cell adhesion molecules (CAMs);ko05164//Influenza A;ko05152//Tuberculosis;ko05168//Herpes simplex infection;ko04145//Phagosome;ko05145//Toxoplasmosis;ko04659//Th17 cell differentiation;ko04658//Th1 and Th2 cell differentiation;ko05140//Leishmaniasis;ko05323//Rheumatoid arthritis;ko05416//Viral myocarditis;ko04640//Hematopoie…	K06752;K06752;K06752;K06752;K06752;K06752;K06752;K06752;K06752;K06752;K06752;K06752;K06752;K06752;K06752;K06752;K06752;K06752;K06752;K06752;K06752;K06752;K06752;K06752	-	-	-
ncbi_109633912	TRAF2	PREDICTED: TNF receptor-associated factor 2-like isoform X1 [Paralichthys olivaceus]	Human Diseases;Environmental Information Processing;Human Diseases;Human Diseases;Human Diseases;Human Diseases;Genetic Information Processing;Human Diseases;Environmental Information Processing;Human Diseases;Cellular Processes;Human Diseases;Organismal Systems;Environmental Information Processing;Human Diseases;Cellular Processes;Organismal Systems;Organismal Systems;Environmental Information P…	Cancers;Signal transduction;Infectious diseases;Infectious diseases;Cancers;Infectious diseases;Folding, sorting and degradation;Endocrine and metabolic diseases;Signal transduction;Infectious diseases;Cell growth and death;Infectious diseases;Development;Signal transduction;Cancers;Cell growth and death;Immune system;Endocrine system;Signal transduction;Immune system;Immune system	ko05200//Pathways in cancer;ko04010//MAPK signaling pathway;ko05163//Human cytomegalovirus infection;ko05169//Epstein-Barr virus infection;ko05203//Viral carcinogenesis;ko05167//Kaposi sarcoma-associated herpesvirus infection;ko04141//Protein processing in endoplasmic reticulum;ko04932//Non-alcoholic fatty liver disease (NAFLD);ko04071//Sphingolipid signaling pathway;ko05160//Hepatitis C;ko04210/…	K03173;K03173;K03173;K03173;K03173;K03173;K03173;K03173;K03173;K03173;K03173;K03173;K03173;K03173;K03173;K03173;K03173;K03173;K03173;K03173;K03173	-	-	-
ncbi_109634039	DHX58	PREDICTED: probable ATP-dependent RNA helicase DHX58 [Paralichthys olivaceus]	Organismal Systems	Immune system	ko04622//RIG-I-like receptor signaling pathway	K12649	-	-	-
ncbi_109634140	TNFSF14	PREDICTED: tumor necrosis factor ligand superfamily member 14-like isoform X2 [Paralichthys olivaceus]	Environmental Information Processing;Human Diseases;Environmental Information Processing	Signaling molecules and interaction;Infectious diseases;Signal transduction	ko04060//Cytokine-cytokine receptor interaction;ko05168//Herpes simplex infection;ko04064//NF-kappa B signaling pathway	K05477;K05477;K05477	-	-	-
ncbi_109634245	PDE4A	PREDICTED: cAMP-specific 3',5'-cyclic phosphodiesterase 4C-like isoform X1 [Paralichthys olivaceus]	Environmental Information Processing;Metabolism;Organismal Systems;Human Diseases	Signal transduction;Nucleotide metabolism;Endocrine system;Substance dependence	ko04024//cAMP signaling pathway;ko00230//Purine metabolism;ko04928//Parathyroid hormone synthesis, secretion and action;ko05032//Morphine addiction	K13293;K13293;K13293;K13293	-	GO:0042578//phosphoric ester hydrolase activity;GO:0043169//cation binding	GO:0050794//regulation of cellular process
ncbi_109634523	TIRAP	PREDICTED: toll/interleukin-1 receptor domain-containing adapter protein isoform X1 [Paralichthys olivaceus]	Human Diseases;Human Diseases;Organismal Systems;Environmental Information Processing;Human Diseases	Infectious diseases;Infectious diseases;Immune system;Signal transduction;Infectious diseases	ko05161//Hepatitis B;ko05152//Tuberculosis;ko04620//Toll-like receptor signaling pathway;ko04064//NF-kappa B signaling pathway;ko05133//Pertussis	K05403;K05403;K05403;K05403;K05403	-	-	-
ncbi_109634631	PDE2A	PREDICTED: cGMP-dependent 3',5'-cyclic phosphodiesterase [Paralichthys olivaceus]	Environmental Information Processing;Metabolism;Organismal Systems;Human Diseases;Organismal Systems	Signal transduction;Nucleotide metabolism;Endocrine system;Substance dependence;Sensory system	ko04022//cGMP - PKG signaling pathway;ko00230//Purine metabolism;ko04925//Aldosterone synthesis and secretion;ko05032//Morphine addiction;ko04740//Olfactory transduction	K18283;K18283;K18283;K18283;K18283	-	GO:0042578//phosphoric ester hydrolase activity	GO:0050794//regulation of cellular process
ncbi_109634633	MECOM	PREDICTED: MDS1 and EVI1 complex locus protein EVI1 isoform X1 [Paralichthys olivaceus]	Human Diseases;Environmental Information Processing;Human Diseases	Cancers;Signal transduction;Cancers	ko05200//Pathways in cancer;ko04010//MAPK signaling pathway;ko05220//Chronic myeloid leukemia	K04462;K04462;K04462	-	-	-
ncbi_109634902	DVL2	PREDICTED: segment polarity protein dishevelled homolog DVL-2 [Paralichthys olivaceus]	Human Diseases;Human Diseases;Human Diseases;Human Diseases;Human Diseases;Environmental Information Processing;Human Diseases;Human Diseases;Environmental Information Processing;Environmental Information Processing;Cellular Processes;Organismal Systems;Human Diseases;Environmental Information Processing	Cancers;Infectious diseases;Infectious diseases;Cancers;Cancers;Signal transduction;Endocrine and metabolic diseases;Cancers;Signal transduction;Signal transduction;Cellular community - eukaryotes;Endocrine system;Cancers;Signal transduction	ko05200//Pathways in cancer;ko05165//Human papillomavirus infection;ko05166//HTLV-I infection;ko05224//Breast cancer;ko05226//Gastric cancer;ko04310//Wnt signaling pathway;ko04934//Cushing syndrome;ko05225//Hepatocellular carcinoma;ko04390//Hippo signaling pathway;ko04150//mTOR signaling pathway;ko04550//Signaling pathways regulating pluripotency of stem cells;ko04916//Melanogenesis;ko05217//Basa…	K02353;K02353;K02353;K02353;K02353;K02353;K02353;K02353;K02353;K02353;K02353;K02353;K02353;K02353	GO:0044444//cytoplasmic part	-	GO:0003401//axis elongation;GO:0007166//cell surface receptor signaling pathway;GO:0016477//cell migration
ncbi_109635142	NLRP12	PREDICTED: NACHT, LRR and PYD domains-containing protein 12-like [Paralichthys olivaceus]	Human Diseases;Organismal Systems;Cellular Processes;Organismal Systems;Human Diseases	Infectious diseases;Immune system;Cell growth and death;Immune system;Infectious diseases	ko05164//Influenza A;ko04625//C-type lectin receptor signaling pathway;ko04217//Necroptosis;ko04621//NOD-like receptor signaling pathway;ko05133//Pertussis	K12800;K12800;K12800;K12800;K12800	-	-	-
ncbi_109635664	NCF1	PREDICTED: neutrophil cytosol factor 1 isoform X1 [Paralichthys olivaceus]	Organismal Systems;Organismal Systems;Human Diseases;Cellular Processes;Organismal Systems;Organismal Systems;Human Diseases	Immune system;Immune system;Cardiovascular diseases;Transport and catabolism;Development;Immune system;Infectious diseases	ko04062//Chemokine signaling pathway;ko04670//Leukocyte transendothelial migration;ko05418//Fluid shear stress and atherosclerosis;ko04145//Phagosome;ko04380//Osteoclast differentiation;ko04666//Fc gamma R-mediated phagocytosis;ko05140//Leishmaniasis	K08011;K08011;K08011;K08011;K08011;K08011;K08011	-	-	-
ncbi_109635955	FBXO25	PREDICTED: F-box only protein 25 isoform X1 [Paralichthys olivaceus]	Environmental Information Processing	Signal transduction	ko04068//FoxO signaling pathway	K10305	-	-	-
ncbi_109636763	MRVI1	PREDICTED: protein MRVI1 [Paralichthys olivaceus]	Environmental Information Processing;Organismal Systems	Signal transduction;Circulatory system	ko04022//cGMP - PKG signaling pathway;ko04270//Vascular smooth muscle contraction	K12337;K12337	-	-	-
ncbi_109637133	GAS1	PREDICTED: growth arrest-specific protein 1 [Paralichthys olivaceus]	Environmental Information Processing	Signal transduction	ko04340//Hedgehog signaling pathway	K06232	-	-	-
ncbi_109637209	RXFP3	PREDICTED: relaxin-3 receptor 1-like [Paralichthys olivaceus]	Environmental Information Processing;Organismal Systems	Signaling molecules and interaction;Endocrine system	ko04080//Neuroactive ligand-receptor interaction;ko04926//Relaxin signaling pathway	K08397;K08397	GO:0031224//intrinsic component of membrane	-	GO:0007166//cell surface receptor signaling pathway
ncbi_109637318	INHBB	PREDICTED: inhibin beta B chain-like [Paralichthys olivaceus]	Environmental Information Processing;Cellular Processes;Environmental Information Processing	Signaling molecules and interaction;Cellular community - eukaryotes;Signal transduction	ko04060//Cytokine-cytokine receptor interaction;ko04550//Signaling pathways regulating pluripotency of stem cells;ko04350//TGF-beta signaling pathway	K04667;K04667;K04667	-	GO:0005102//receptor binding	-
ncbi_109637327	IFNAR2	PREDICTED: interferon alpha/beta receptor 2-like [Paralichthys olivaceus]	Human Diseases;Human Diseases;Environmental Information Processing;Environmental Information Processing;Human Diseases;Human Diseases;Human Diseases;Human Diseases;Environmental Information Processing;Organismal Systems;Cellular Processes;Human Diseases;Organismal Systems;Organismal Systems;Organismal Systems	Cancers;Infectious diseases;Signal transduction;Signaling molecules and interaction;Infectious diseases;Infectious diseases;Infectious diseases;Infectious diseases;Signal transduction;Development;Cell growth and death;Infectious diseases;Immune system;Immune system;Immune system	ko05200//Pathways in cancer;ko05165//Human papillomavirus infection;ko04151//PI3K-Akt signaling pathway;ko04060//Cytokine-cytokine receptor interaction;ko05167//Kaposi sarcoma-associated herpesvirus infection;ko05160//Hepatitis C;ko05164//Influenza A;ko05168//Herpes simplex infection;ko04630//Jak-STAT signaling pathway;ko04380//Osteoclast differentiation;ko04217//Necroptosis;ko05162//Measles;ko04…	K05131;K05131;K05131;K05131;K05131;K05131;K05131;K05131;K05131;K05131;K05131;K05131;K05131;K05131;K05131	-	-	-
ncbi_109638020	CACNB4	PREDICTED: voltage-dependent L-type calcium channel subunit beta-4 isoform X1 [Paralichthys olivaceus]	Environmental Information Processing;Organismal Systems;Organismal Systems;Human Diseases;Human Diseases;Organismal Systems;Human Diseases	Signal transduction;Circulatory system;Endocrine system;Cardiovascular diseases;Cardiovascular diseases;Circulatory system;Cardiovascular diseases	ko04010//MAPK signaling pathway;ko04261//Adrenergic signaling in cardiomyocytes;ko04921//Oxytocin signaling pathway;ko05414//Dilated cardiomyopathy (DCM);ko05410//Hypertrophic cardiomyopathy (HCM);ko04260//Cardiac muscle contraction;ko05412//Arrhythmogenic right ventricular cardiomyopathy (ARVC)	K04865;K04865;K04865;K04865;K04865;K04865;K04865	GO:0034704//calcium channel complex	-	GO:0006816//calcium ion transport;GO:0048598//embryonic morphogenesis
ncbi_109638193	BMPR1B	PREDICTED: bone morphogenetic protein receptor type-1B isoform X1 [Paralichthys olivaceus]	Environmental Information Processing;Human Diseases;Environmental Information Processing;Organismal Systems;Cellular Processes;Environmental Information Processing;Environmental Information Processing	Signaling molecules and interaction;Cardiovascular diseases;Signal transduction;Development;Cellular community - eukaryotes;Signal transduction;Signal transduction	ko04060//Cytokine-cytokine receptor interaction;ko05418//Fluid shear stress and atherosclerosis;ko04390//Hippo signaling pathway;ko04360//Axon guidance;ko04550//Signaling pathways regulating pluripotency of stem cells;ko04350//TGF-beta signaling pathway;ko04013//MAPK signaling pathway - fly	K13578;K13578;K13578;K13578;K13578;K13578;K13578	-	-	-
ncbi_109638522	OXTR	PREDICTED: isotocin receptor-like [Paralichthys olivaceus]	Environmental Information Processing;Environmental Information Processing;Environmental Information Processing;Organismal Systems	Signaling molecules and interaction;Signal transduction;Signal transduction;Endocrine system	ko04080//Neuroactive ligand-receptor interaction;ko04024//cAMP signaling pathway;ko04020//Calcium signaling pathway;ko04921//Oxytocin signaling pathway	K04229;K04229;K04229;K04229	GO:0031224//intrinsic component of membrane	GO:0008528//G-protein coupled peptide receptor activity	GO:0007166//cell surface receptor signaling pathway
ncbi_109638988	MAPK12	PREDICTED: mitogen-activated protein kinase 12-like [Paralichthys olivaceus]	Environmental Information Processing;Human Diseases;Environmental Information Processing;Human Diseases;Organismal Systems;Organismal Systems;Human Diseases;Environmental Information Processing;Human Diseases;Cellular Processes;Organismal Systems;Human Diseases;Environmental Information Processing;Organismal Systems;Organismal Systems;Human Diseases;Human Diseases;Organismal Systems;Organismal Sy…	Signal transduction;Cancers;Signal transduction;Infectious diseases;Circulatory system;Environmental adaptation;Infectious diseases;Signal transduction;Infectious diseases;Cell growth and death;Immune system;Cardiovascular diseases;Signal transduction;Immune system;Nervous system;Infectious diseases;Infectious diseases;Nervous system;Endocrine system;Infectious diseases;Cellular community - eukar…	ko04010//MAPK signaling pathway;ko05205//Proteoglycans in cancer;ko04015//Rap1 signaling pathway;ko05163//Human cytomegalovirus infection;ko04261//Adrenergic signaling in cardiomyocytes;ko04714//Thermogenesis;ko05169//Epstein-Barr virus infection;ko04068//FoxO signaling pathway;ko05167//Kaposi sarcoma-associated herpesvirus infection;ko04218//Cellular senescence;ko04670//Leukocyte transendothelia…	K04441;K04441;K04441;K04441;K04441;K04441;K04441;K04441;K04441;K04441;K04441;K04441;K04441;K04441;K04441;K04441;K04441;K04441;K04441;K04441;K04441;K04441;K04441;K04441;K04441;K04441;K04441;K04441;K04441;K04441;K04441;K04441;K04441;K04441;K04441;K04441;K04441;K04441;K04441;K04441;K04441;K04441;K04441;K04441;K04441;K04441;K04441;K04441;K04441;K04441;K04441;K04441	-	GO:0004702//receptor signaling protein serine/threonine kinase activity;GO:0032550//purine ribonucleoside binding	GO:0006464//cellular protein modification process;GO:0006796//phosphate-containing compound metabolic process
ncbi_109639148	ATP1A2	PREDICTED: sodium/potassium-transporting ATPase subunit alpha-2-like [Paralichthys olivaceus]	Environmental Information Processing;Environmental Information Processing;Organismal Systems;Organismal Systems;Organismal Systems;Organismal Systems;Organismal Systems;Organismal Systems;Organismal Systems;Organismal Systems;Organismal Systems;Organismal Systems;Organismal Systems;Organismal Systems;Organismal Systems;Organismal Systems;Organismal Systems;Organismal Systems	Signal transduction;Signal transduction;Circulatory system;Endocrine system;Endocrine system;Circulatory system;Digestive system;Endocrine system;Digestive system;Digestive system;Endocrine system;Digestive system;Excretory system;Digestive system;Digestive system;Excretory system;Excretory system;Digestive system	ko04024//cAMP signaling pathway;ko04022//cGMP - PKG signaling pathway;ko04261//Adrenergic signaling in cardiomyocytes;ko04919//Thyroid hormone signaling pathway;ko04925//Aldosterone synthesis and secretion;ko04260//Cardiac muscle contraction;ko04972//Pancreatic secretion;ko04911//Insulin secretion;ko04971//Gastric acid secretion;ko04970//Salivary secretion;ko04918//Thyroid hormone synthesis;ko049…	K01539;K01539;K01539;K01539;K01539;K01539;K01539;K01539;K01539;K01539;K01539;K01539;K01539;K01539;K01539;K01539;K01539;K01539	-	-	-
ncbi_109639303	HTR1A	PREDICTED: 5-hydroxytryptamine receptor 1A [Paralichthys olivaceus]	Environmental Information Processing;Environmental Information Processing;Organismal Systems;Organismal Systems	Signaling molecules and interaction;Signal transduction;Nervous system;Sensory system	ko04080//Neuroactive ligand-receptor interaction;ko04024//cAMP signaling pathway;ko04726//Serotonergic synapse;ko04742//Taste transduction	K04153;K04153;K04153;K04153	GO:0016021//integral component of membrane	GO:0008227//G-protein coupled amine receptor activity	GO:0007186//G-protein coupled receptor signaling pathway;GO:0007610//behavior;GO:0010646//regulation of cell communication;GO:0050880//regulation of blood vessel size
ncbi_109639712	CCKAR	PREDICTED: cholecystokinin receptor-like [Paralichthys olivaceus]	Environmental Information Processing;Environmental Information Processing;Organismal Systems;Organismal Systems	Signaling molecules and interaction;Signal transduction;Digestive system;Endocrine system	ko04080//Neuroactive ligand-receptor interaction;ko04020//Calcium signaling pathway;ko04972//Pancreatic secretion;ko04911//Insulin secretion	K04194;K04194;K04194;K04194	-	-	-
ncbi_109640222	BIN1	PREDICTED: myc box-dependent-interacting protein 1 isoform X1 [Paralichthys olivaceus]	Cellular Processes;Organismal Systems	Transport and catabolism;Immune system	ko04144//Endocytosis;ko04666//Fc gamma R-mediated phagocytosis	K12562;K12562	-	-	-
ncbi_109640307	CNTFR	PREDICTED: ciliary neurotrophic factor receptor subunit alpha-like [Paralichthys olivaceus]	Environmental Information Processing;Environmental Information Processing	Signaling molecules and interaction;Signal transduction	ko04060//Cytokine-cytokine receptor interaction;ko04630//Jak-STAT signaling pathway	K05059;K05059	-	-	-
ncbi_109640776	GABBR1	PREDICTED: gamma-aminobutyric acid type B receptor subunit 1 [Paralichthys olivaceus]	Environmental Information Processing;Environmental Information Processing;Organismal Systems;Human Diseases;Organismal Systems;Organismal Systems	Signaling molecules and interaction;Signal transduction;Endocrine system;Substance dependence;Nervous system;Sensory system	ko04080//Neuroactive ligand-receptor interaction;ko04024//cAMP signaling pathway;ko04915//Estrogen signaling pathway;ko05032//Morphine addiction;ko04727//GABAergic synapse;ko04742//Taste transduction	K04615;K04615;K04615;K04615;K04615;K04615	-	-	-
ncbi_109641059	TCHHL1	PREDICTED: trichohyalin-like isoform X1 [Paralichthys olivaceus]	Human Diseases;Environmental Information Processing;Environmental Information Processing;Cellular Processes;Cellular Processes;Environmental Information Processing;Human Diseases;Environmental Information Processing;Environmental Information Processing;Human Diseases;Human Diseases;Environmental Information Processing;Cellular Processes;Human Diseases;Human Diseases;Human Diseases;Human Diseases;…	Cancers;Signal transduction;Signal transduction;Cell motility;Cellular community - eukaryotes;Signal transduction;Infectious diseases;Signal transduction;Signal transduction;Cancers;Cardiovascular diseases;Signal transduction;Cellular community - eukaryotes;Cancers;Cancers;Drug resistance;Cancers;Cancers;Cancers	ko05200//Pathways in cancer;ko04151//PI3K-Akt signaling pathway;ko04010//MAPK signaling pathway;ko04810//Regulation of actin cytoskeleton;ko04510//Focal adhesion;ko04015//Rap1 signaling pathway;ko05166//HTLV-I infection;ko04014//Ras signaling pathway;ko04072//Phospholipase D signaling pathway;ko05206//MicroRNAs in cancer;ko05418//Fluid shear stress and atherosclerosis;ko04630//Jak-STAT signaling …	K04359;K04359;K04359;K04359;K04359;K04359;K04359;K04359;K04359;K04359;K04359;K04359;K04359;K04359;K04359;K04359;K04359;K04359;K04359	-	-	-
ncbi_109641088	APLNRA	PREDICTED: apelin receptor A [Paralichthys olivaceus]	Environmental Information Processing;Environmental Information Processing	Signaling molecules and interaction;Signal transduction	ko04080//Neuroactive ligand-receptor interaction;ko04371//Apelin signaling pathway	K04174;K04174	GO:0031224//intrinsic component of membrane	GO:0001595//angiotensin receptor activity	GO:0007186//G-protein coupled receptor signaling pathway
ncbi_109641908	TLR3	PREDICTED: toll-like receptor 3 [Paralichthys olivaceus]	Human Diseases;Human Diseases;Human Diseases;Human Diseases;Human Diseases;Human Diseases;Cellular Processes;Organismal Systems	Infectious diseases;Infectious diseases;Infectious diseases;Infectious diseases;Infectious diseases;Infectious diseases;Cell growth and death;Immune system	ko05165//Human papillomavirus infection;ko05167//Kaposi sarcoma-associated herpesvirus infection;ko05161//Hepatitis B;ko05160//Hepatitis C;ko05164//Influenza A;ko05168//Herpes simplex infection;ko04217//Necroptosis;ko04620//Toll-like receptor signaling pathway	K05401;K05401;K05401;K05401;K05401;K05401;K05401;K05401	GO:0031224//intrinsic component of membrane	-	GO:0006952//defense response;GO:0050794//regulation of cellular process;GO:0051707//response to other organism
ncbi_109642436	MAPK8IP1	PREDICTED: C-Jun-amino-terminal kinase-interacting protein 1-like [Paralichthys olivaceus]	Environmental Information Processing	Signal transduction	ko04010//MAPK signaling pathway	K04434	-	-	-
ncbi_109643069	PTGFR	PREDICTED: prostaglandin E2 receptor EP1 subtype-like [Paralichthys olivaceus]	Human Diseases;Environmental Information Processing;Environmental Information Processing;Human Diseases	Cancers;Signaling molecules and interaction;Signal transduction;Infectious diseases	ko05200//Pathways in cancer;ko04080//Neuroactive ligand-receptor interaction;ko04020//Calcium signaling pathway;ko05163//Human cytomegalovirus infection	K04258;K04258;K04258;K04258	GO:0031224//intrinsic component of membrane	GO:0004955//prostaglandin receptor activity	GO:0007166//cell surface receptor signaling pathway
ncbi_109643368	NRXN2	PREDICTED: neurexin-1-beta-like, partial [Paralichthys olivaceus]	Environmental Information Processing	Signaling molecules and interaction	ko04514//Cell adhesion molecules (CAMs)	K07377	-	-	-
ncbi_109643444	CHRND	PREDICTED: acetylcholine receptor subunit delta isoform X1 [Paralichthys olivaceus]	Environmental Information Processing	Signaling molecules and interaction	ko04080//Neuroactive ligand-receptor interaction	K04816	GO:0031224//intrinsic component of membrane;GO:0097060//synaptic membrane	GO:0015276//ligand-gated ion channel activity	GO:0006812//cation transport;GO:0010927//cellular component assembly involved in morphogenesis
ncbi_109647023	FZD10	PREDICTED: frizzled-10 [Paralichthys olivaceus]	Human Diseases;Human Diseases;Human Diseases;Human Diseases;Human Diseases;Human Diseases;Environmental Information Processing;Human Diseases;Human Diseases;Environmental Information Processing;Environmental Information Processing;Cellular Processes;Organismal Systems;Human Diseases	Cancers;Infectious diseases;Cancers;Infectious diseases;Cancers;Cancers;Signal transduction;Endocrine and metabolic diseases;Cancers;Signal transduction;Signal transduction;Cellular community - eukaryotes;Endocrine system;Cancers	ko05200//Pathways in cancer;ko05165//Human papillomavirus infection;ko05205//Proteoglycans in cancer;ko05166//HTLV-I infection;ko05224//Breast cancer;ko05226//Gastric cancer;ko04310//Wnt signaling pathway;ko04934//Cushing syndrome;ko05225//Hepatocellular carcinoma;ko04390//Hippo signaling pathway;ko04150//mTOR signaling pathway;ko04550//Signaling pathways regulating pluripotency of stem cells;ko0…	K02842;K02842;K02842;K02842;K02842;K02842;K02842;K02842;K02842;K02842;K02842;K02842;K02842;K02842	GO:0031224//intrinsic component of membrane	GO:0004888//transmembrane signaling receptor activity	GO:0002011//morphogenesis of an epithelial sheet;GO:0007166//cell surface receptor signaling pathway;GO:0044707//single-multicellular organism process
ncbi_109647642	ID1	PREDICTED: DNA-binding protein inhibitor ID-1 [Paralichthys olivaceus]	Environmental Information Processing;Environmental Information Processing;Cellular Processes;Environmental Information Processing	Signal transduction;Signal transduction;Cellular community - eukaryotes;Signal transduction	ko04015//Rap1 signaling pathway;ko04390//Hippo signaling pathway;ko04550//Signaling pathways regulating pluripotency of stem cells;ko04350//TGF-beta signaling pathway	K04680;K04680;K04680;K04680	GO:0043231//intracellular membrane-bounded organelle	GO:0005515//protein binding	GO:0006355//regulation of transcription, DNA-templated
ncbi_109647982	CXCR4	PREDICTED: C-X-C chemokine receptor type 4-like [Paralichthys olivaceus]	Human Diseases;Cellular Processes;Cellular Processes;Environmental Information Processing;Human Diseases;Organismal Systems;Environmental Information Processing;Organismal Systems;Organismal Systems;Organismal Systems	Cancers;Transport and catabolism;Cell motility;Signal transduction;Infectious diseases;Immune system;Signaling molecules and interaction;Immune system;Development;Immune system	ko05200//Pathways in cancer;ko04144//Endocytosis;ko04810//Regulation of actin cytoskeleton;ko04020//Calcium signaling pathway;ko05163//Human cytomegalovirus infection;ko04062//Chemokine signaling pathway;ko04060//Cytokine-cytokine receptor interaction;ko04670//Leukocyte transendothelial migration;ko04360//Axon guidance;ko04672//Intestinal immune network for IgA production	K04189;K04189;K04189;K04189;K04189;K04189;K04189;K04189;K04189;K04189	-	-	-

## Sheet: Table S2
Table S2. Descriptive information on 141 upregulated immune-associated DEGs on day 7 post-challenge compared to day 7 post-immunization.【ACS-7-vs-AIPS-7_up（special）】
id	Symbol	Description	KEGG_A_class	KEGG_B_class	Pathway	K_ID	GO Component	GO Function	GO Process
ncbi_109634470	C5AR1	PREDICTED: C5a anaphylatoxin chemotactic receptor 1-like [Paralichthys olivaceus]	Environmental Information Processing;Human Diseases;Organismal Systems	Signaling molecules and interaction;Infectious diseases;Immune system	ko04080//Neuroactive ligand-receptor interaction;ko05150//Staphylococcus aureus infection;ko04610//Complement and coagulation cascades	K04010;K04010;K04010	-	-	-
ncbi_109646992	PPAP2B	PREDICTED: phospholipid phosphatase 3-like isoform X1 [Paralichthys olivaceus]	Metabolism;Environmental Information Processing;Human Diseases;Organismal Systems;Metabolism;Metabolism;Metabolism;Metabolism;Organismal Systems	Global and overview maps;Signal transduction;Cancers;Immune system;Lipid metabolism;Lipid metabolism;Lipid metabolism;Lipid metabolism;Digestive system	ko01100//Metabolic pathways;ko04072//Phospholipase D signaling pathway;ko05231//Choline metabolism in cancer;ko04666//Fc gamma R-mediated phagocytosis;ko00564//Glycerophospholipid metabolism;ko00561//Glycerolipid metabolism;ko00600//Sphingolipid metabolism;ko00565//Ether lipid metabolism;ko04975//Fat digestion and absorption	K01080;K01080;K01080;K01080;K01080;K01080;K01080;K01080;K01080	-	-	-
ncbi_109628617	F11R	PREDICTED: junctional adhesion molecule A-like [Paralichthys olivaceus]	Cellular Processes;Environmental Information Processing;Organismal Systems;Human Diseases	Cellular community - eukaryotes;Signaling molecules and interaction;Immune system;Infectious diseases	ko04530//Tight junction;ko04514//Cell adhesion molecules (CAMs);ko04670//Leukocyte transendothelial migration;ko05120//Epithelial cell signaling in Helicobacter pylori infection	K06089;K06089;K06089;K06089	-	-	-
ncbi_109638831	PTK2	PREDICTED: focal adhesion kinase 1 isoform X2 [Paralichthys olivaceus]	Human Diseases;Human Diseases;Environmental Information Processing;Cellular Processes;Cellular Processes;Human Diseases;Human Diseases;Organismal Systems;Organismal Systems;Human Diseases;Organismal Systems;Human Diseases;Human Diseases;Environmental Information Processing;Human Diseases;Human Diseases;Human Diseases;Environmental Information Processing	Cancers;Infectious diseases;Signal transduction;Cell motility;Cellular community - eukaryotes;Cancers;Infectious diseases;Immune system;Immune system;Cardiovascular diseases;Development;Drug resistance;Cancers;Signal transduction;Infectious diseases;Infectious diseases;Cancers;Signal transduction	ko05200//Pathways in cancer;ko05165//Human papillomavirus infection;ko04151//PI3K-Akt signaling pathway;ko04810//Regulation of actin cytoskeleton;ko04510//Focal adhesion;ko05205//Proteoglycans in cancer;ko05163//Human cytomegalovirus infection;ko04062//Chemokine signaling pathway;ko04670//Leukocyte transendothelial migration;ko05418//Fluid shear stress and atherosclerosis;ko04360//Axon guidance;k…	K05725;K05725;K05725;K05725;K05725;K05725;K05725;K05725;K05725;K05725;K05725;K05725;K05725;K05725;K05725;K05725;K05725;K05725	-	-	-
ncbi_109643127	KITLG	PREDICTED: kit ligand, partial [Paralichthys olivaceus]	Human Diseases;Environmental Information Processing;Environmental Information Processing;Environmental Information Processing;Environmental Information Processing;Environmental Information Processing;Organismal Systems;Organismal Systems	Cancers;Signal transduction;Signal transduction;Signal transduction;Signal transduction;Signal transduction;Endocrine system;Immune system	ko05200//Pathways in cancer;ko04151//PI3K-Akt signaling pathway;ko04010//MAPK signaling pathway;ko04015//Rap1 signaling pathway;ko04014//Ras signaling pathway;ko04072//Phospholipase D signaling pathway;ko04916//Melanogenesis;ko04640//Hematopoietic cell lineage	K05461;K05461;K05461;K05461;K05461;K05461;K05461;K05461	-	-	GO:0022610//biological adhesion;GO:0050931//pigment cell differentiation
ncbi_109630134	PVRL3L	PREDICTED: nectin-3-like protein isoform X1 [Paralichthys olivaceus]	Environmental Information Processing;Cellular Processes	Signaling molecules and interaction;Cellular community - eukaryotes	ko04514//Cell adhesion molecules (CAMs);ko04520//Adherens junction	K06592;K06592	-	-	-
ncbi_109637738	TACR3	PREDICTED: neuromedin-K receptor [Paralichthys olivaceus]	Environmental Information Processing;Environmental Information Processing	Signaling molecules and interaction;Signal transduction	ko04080//Neuroactive ligand-receptor interaction;ko04020//Calcium signaling pathway	K04224;K04224	-	-	-
ncbi_109639236	NCF4	PREDICTED: neutrophil cytosol factor 4 [Paralichthys olivaceus]	Organismal Systems;Cellular Processes;Organismal Systems;Human Diseases	Immune system;Transport and catabolism;Development;Infectious diseases	ko04670//Leukocyte transendothelial migration;ko04145//Phagosome;ko04380//Osteoclast differentiation;ko05140//Leishmaniasis	K08012;K08012;K08012;K08012	-	-	-
ncbi_109624493	DUSP6	PREDICTED: dual specificity protein phosphatase 6 [Paralichthys olivaceus]	Environmental Information Processing	Signal transduction	ko04010//MAPK signaling pathway	K04459	-	GO:0008138//protein tyrosine/serine/threonine phosphatase activity	GO:0001714//endodermal cell fate specification;GO:0003002//regionalization;GO:0006470//protein dephosphorylation;GO:0009966//regulation of signal transduction
ncbi_109626736	PLCD3A	PREDICTED: 1-phosphatidylinositol 4,5-bisphosphate phosphodiesterase delta-3-A-like [Paralichthys olivaceus]	Metabolism;Environmental Information Processing;Environmental Information Processing;Organismal Systems;Human Diseases;Metabolism	Global and overview maps;Signal transduction;Signal transduction;Endocrine system;Endocrine and metabolic diseases;Carbohydrate metabolism	ko01100//Metabolic pathways;ko04020//Calcium signaling pathway;ko04070//Phosphatidylinositol signaling system;ko04919//Thyroid hormone signaling pathway;ko04933//AGE-RAGE signaling pathway in diabetic complications;ko00562//Inositol phosphate metabolism	K05857;K05857;K05857;K05857;K05857;K05857	-	GO:0004629//phospholipase C activity;GO:0046872//metal ion binding;GO:0060089//molecular transducer activity	GO:0006629//lipid metabolic process;GO:0007165//signal transduction;GO:0008283//cell proliferation
ncbi_109628310	HSPB1	PREDICTED: heat shock protein beta-1 [Paralichthys olivaceus]	Environmental Information Processing;Human Diseases;Human Diseases;Environmental Information Processing	Signal transduction;Infectious diseases;Infectious diseases;Signal transduction	ko04010//MAPK signaling pathway;ko05169//Epstein-Barr virus infection;ko05146//Amoebiasis;ko04370//VEGF signaling pathway	K04455;K04455;K04455;K04455	GO:0044424//intracellular part	-	GO:0006950//response to stress;GO:0042221//response to chemical
ncbi_109647407	CFL2	PREDICTED: cofilin-2-like, partial [Paralichthys olivaceus]	Cellular Processes;Organismal Systems;Organismal Systems;Human Diseases	Cell motility;Development;Immune system;Infectious diseases	ko04810//Regulation of actin cytoskeleton;ko04360//Axon guidance;ko04666//Fc gamma R-mediated phagocytosis;ko05133//Pertussis	K05765;K05765;K05765;K05765	GO:0005856//cytoskeleton	GO:0008092//cytoskeletal protein binding	GO:0008154//actin polymerization or depolymerization
ncbi_109645491	MYL9	PREDICTED: myosin regulatory light polypeptide 9-like [Paralichthys olivaceus]	Cellular Processes;Cellular Processes;Cellular Processes;Organismal Systems;Organismal Systems	Cell motility;Cellular community - eukaryotes;Cellular community - eukaryotes;Immune system;Immune system	ko04810//Regulation of actin cytoskeleton;ko04510//Focal adhesion;ko04530//Tight junction;ko04670//Leukocyte transendothelial migration;ko04611//Platelet activation	K12757;K12757;K12757;K12757;K12757	-	-	-
ncbi_109624580	TLN2	PREDICTED: talin-2 isoform X1 [Paralichthys olivaceus]	Cellular Processes;Environmental Information Processing;Human Diseases;Organismal Systems	Cellular community - eukaryotes;Signal transduction;Infectious diseases;Immune system	ko04510//Focal adhesion;ko04015//Rap1 signaling pathway;ko05166//HTLV-I infection;ko04611//Platelet activation	K06271;K06271;K06271;K06271	-	-	-
ncbi_109648075	LAMC1	PREDICTED: laminin subunit gamma-1-like, partial [Paralichthys olivaceus]	Human Diseases;Human Diseases;Environmental Information Processing;Cellular Processes;Human Diseases;Human Diseases;Human Diseases;Environmental Information Processing;Human Diseases	Cancers;Infectious diseases;Signal transduction;Cellular community - eukaryotes;Infectious diseases;Cancers;Infectious diseases;Signaling molecules and interaction;Neurodegenerative diseases	ko05200//Pathways in cancer;ko05165//Human papillomavirus infection;ko04151//PI3K-Akt signaling pathway;ko04510//Focal adhesion;ko05145//Toxoplasmosis;ko05222//Small cell lung cancer;ko05146//Amoebiasis;ko04512//ECM-receptor interaction;ko05020//Prion diseases	K05635;K05635;K05635;K05635;K05635;K05635;K05635;K05635;K05635	-	-	GO:0044707//single-multicellular organism process
ncbi_109640665	MYLK	PREDICTED: myosin light chain kinase, smooth muscle, partial [Paralichthys olivaceus]	Cellular Processes;Cellular Processes;Environmental Information Processing;Environmental Information Processing;Organismal Systems;Organismal Systems;Organismal Systems;Environmental Information Processing;Organismal Systems	Cell motility;Cellular community - eukaryotes;Signal transduction;Signal transduction;Endocrine system;Circulatory system;Immune system;Signal transduction;Digestive system	ko04810//Regulation of actin cytoskeleton;ko04510//Focal adhesion;ko04020//Calcium signaling pathway;ko04022//cGMP - PKG signaling pathway;ko04921//Oxytocin signaling pathway;ko04270//Vascular smooth muscle contraction;ko04611//Platelet activation;ko04371//Apelin signaling pathway;ko04971//Gastric acid secretion	K00907;K00907;K00907;K00907;K00907;K00907;K00907;K00907;K00907	-	-	-
ncbi_109646674	FZD3	PREDICTED: frizzled-3-like [Paralichthys olivaceus]	Human Diseases;Human Diseases;Human Diseases;Human Diseases;Human Diseases;Human Diseases;Human Diseases;Environmental Information Processing;Human Diseases;Human Diseases;Environmental Information Processing;Environmental Information Processing;Organismal Systems;Cellular Processes;Organismal Systems;Human Diseases	Cancers;Infectious diseases;Cancers;Infectious diseases;Cancers;Cancers;Cancers;Signal transduction;Endocrine and metabolic diseases;Cancers;Signal transduction;Signal transduction;Development;Cellular community - eukaryotes;Endocrine system;Cancers	ko05200//Pathways in cancer;ko05165//Human papillomavirus infection;ko05205//Proteoglycans in cancer;ko05166//HTLV-I infection;ko05224//Breast cancer;ko05206//MicroRNAs in cancer;ko05226//Gastric cancer;ko04310//Wnt signaling pathway;ko04934//Cushing syndrome;ko05225//Hepatocellular carcinoma;ko04390//Hippo signaling pathway;ko04150//mTOR signaling pathway;ko04360//Axon guidance;ko04550//Signalin…	K02329;K02329;K02329;K02329;K02329;K02329;K02329;K02329;K02329;K02329;K02329;K02329;K02329;K02329;K02329;K02329	GO:0031224//intrinsic component of membrane	GO:0004888//transmembrane signaling receptor activity	GO:0007166//cell surface receptor signaling pathway;GO:0021548//pons development
ncbi_109626273	PPAP2A	PREDICTED: phospholipid phosphatase 1 [Paralichthys olivaceus]	Metabolism;Environmental Information Processing;Human Diseases;Organismal Systems;Metabolism;Metabolism;Metabolism;Metabolism;Organismal Systems	Global and overview maps;Signal transduction;Cancers;Immune system;Lipid metabolism;Lipid metabolism;Lipid metabolism;Lipid metabolism;Digestive system	ko01100//Metabolic pathways;ko04072//Phospholipase D signaling pathway;ko05231//Choline metabolism in cancer;ko04666//Fc gamma R-mediated phagocytosis;ko00564//Glycerophospholipid metabolism;ko00561//Glycerolipid metabolism;ko00600//Sphingolipid metabolism;ko00565//Ether lipid metabolism;ko04975//Fat digestion and absorption	K01080;K01080;K01080;K01080;K01080;K01080;K01080;K01080;K01080	-	-	-
ncbi_109626552	MAPK9	PREDICTED: mitogen-activated protein kinase 9-like [Paralichthys olivaceus]	Human Diseases;Environmental Information Processing;Cellular Processes;Environmental Information Processing;Human Diseases;Environmental Information Processing;Cellular Processes;Human Diseases;Environmental Information Processing;Environmental Information Processing;Organismal Systems;Human Diseases;Genetic Information Processing;Human Diseases;Human Diseases;Environmental Information Processing…	Cancers;Signal transduction;Cellular community - eukaryotes;Signal transduction;Infectious diseases;Signal transduction;Cellular community - eukaryotes;Infectious diseases;Signal transduction;Signal transduction;Endocrine system;Infectious diseases;Folding, sorting and degradation;Cardiovascular diseases;Endocrine and metabolic diseases;Signal transduction;Infectious diseases;Nervous system;Infec…	ko05200//Pathways in cancer;ko04010//MAPK signaling pathway;ko04510//Focal adhesion;ko04024//cAMP signaling pathway;ko05166//HTLV-I infection;ko04014//Ras signaling pathway;ko04530//Tight junction;ko05169//Epstein-Barr virus infection;ko04310//Wnt signaling pathway;ko04068//FoxO signaling pathway;ko04910//Insulin signaling pathway;ko05167//Kaposi sarcoma-associated herpesvirus infection;ko04141//…	K04440;K04440;K04440;K04440;K04440;K04440;K04440;K04440;K04440;K04440;K04440;K04440;K04440;K04440;K04440;K04440;K04440;K04440;K04440;K04440;K04440;K04440;K04440;K04440;K04440;K04440;K04440;K04440;K04440;K04440;K04440;K04440;K04440;K04440;K04440;K04440;K04440;K04440;K04440;K04440;K04440;K04440;K04440;K04440;K04440;K04440;K04440;K04440;K04440;K04440;K04440;K04440;K04440;K04440;K04440;K04440;K04440;…	-	GO:0004702//receptor signaling protein serine/threonine kinase activity;GO:0032550//purine ribonucleoside binding	GO:0006464//cellular protein modification process;GO:0006796//phosphate-containing compound metabolic process
ncbi_109627230	SPHK1	PREDICTED: sphingosine kinase 1-like [Paralichthys olivaceus]	Metabolism;Environmental Information Processing;Environmental Information Processing;Environmental Information Processing;Environmental Information Processing;Human Diseases;Organismal Systems;Environmental Information Processing;Metabolism	Global and overview maps;Signal transduction;Signal transduction;Signal transduction;Signal transduction;Infectious diseases;Immune system;Signal transduction;Lipid metabolism	ko01100//Metabolic pathways;ko04020//Calcium signaling pathway;ko04072//Phospholipase D signaling pathway;ko04071//Sphingolipid signaling pathway;ko04371//Apelin signaling pathway;ko05152//Tuberculosis;ko04666//Fc gamma R-mediated phagocytosis;ko04370//VEGF signaling pathway;ko00600//Sphingolipid metabolism	K04718;K04718;K04718;K04718;K04718;K04718;K04718;K04718;K04718	-	-	-
ncbi_109633623	NPY1R	PREDICTED: neuropeptide Y receptor type 4-like [Paralichthys olivaceus]	Environmental Information Processing;Environmental Information Processing;Organismal Systems	Signaling molecules and interaction;Signal transduction;Endocrine system	ko04080//Neuroactive ligand-receptor interaction;ko04024//cAMP signaling pathway;ko04923//Regulation of lipolysis in adipocyte	K04204;K04204;K04204	GO:0031224//intrinsic component of membrane	GO:0008188//neuropeptide receptor activity;GO:0042277//peptide binding	GO:0007186//G-protein coupled receptor signaling pathway
ncbi_109636955	ITGA2	PREDICTED: integrin alpha-2 [Paralichthys olivaceus]	Human Diseases;Human Diseases;Environmental Information Processing;Cellular Processes;Cellular Processes;Human Diseases;Organismal Systems;Human Diseases;Cellular Processes;Human Diseases;Human Diseases;Environmental Information Processing;Human Diseases;Organismal Systems	Cancers;Infectious diseases;Signal transduction;Cell motility;Cellular community - eukaryotes;Cancers;Immune system;Cardiovascular diseases;Transport and catabolism;Cardiovascular diseases;Cancers;Signaling molecules and interaction;Cardiovascular diseases;Immune system	ko05200//Pathways in cancer;ko05165//Human papillomavirus infection;ko04151//PI3K-Akt signaling pathway;ko04810//Regulation of actin cytoskeleton;ko04510//Focal adhesion;ko05205//Proteoglycans in cancer;ko04611//Platelet activation;ko05414//Dilated cardiomyopathy (DCM);ko04145//Phagosome;ko05410//Hypertrophic cardiomyopathy (HCM);ko05222//Small cell lung cancer;ko04512//ECM-receptor interaction;k…	K06481;K06481;K06481;K06481;K06481;K06481;K06481;K06481;K06481;K06481;K06481;K06481;K06481;K06481	-	-	-
ncbi_109623667	PIK3C2G	PREDICTED: phosphatidylinositol 4-phosphate 3-kinase C2 domain-containing subunit gamma-like isoform X1 [Paralichthys olivaceus]	Metabolism;Environmental Information Processing;Metabolism	Global and overview maps;Signal transduction;Carbohydrate metabolism	ko01100//Metabolic pathways;ko04070//Phosphatidylinositol signaling system;ko00562//Inositol phosphate metabolism	K00923;K00923;K00923	-	-	-
ncbi_109643766	ACTN1	PREDICTED: alpha-actinin-1 isoform X3 [Paralichthys olivaceus]	Cellular Processes;Cellular Processes;Cellular Processes;Human Diseases;Organismal Systems;Cellular Processes;Human Diseases;Human Diseases	Cell motility;Cellular community - eukaryotes;Cellular community - eukaryotes;Cancers;Immune system;Cellular community - eukaryotes;Infectious diseases;Immune diseases	ko04810//Regulation of actin cytoskeleton;ko04510//Focal adhesion;ko04530//Tight junction;ko05203//Viral carcinogenesis;ko04670//Leukocyte transendothelial migration;ko04520//Adherens junction;ko05146//Amoebiasis;ko05322//Systemic lupus erythematosus	K05699;K05699;K05699;K05699;K05699;K05699;K05699;K05699	-	-	-
ncbi_109637957	ADCY5	PREDICTED: adenylate cyclase type 5-like isoform X1 [Paralichthys olivaceus]	Human Diseases;Environmental Information Processing;Environmental Information Processing;Human Diseases;Human Diseases;Environmental Information Processing;Organismal Systems;Organismal Systems;Metabolism;Environmental Information Processing;Organismal Systems;Human Diseases;Organismal Systems;Organismal Systems;Organismal Systems;Environmental Information Processing;Organismal Systems;Organismal…	Cancers;Signal transduction;Signal transduction;Infectious diseases;Infectious diseases;Signal transduction;Circulatory system;Environmental adaptation;Nucleotide metabolism;Signal transduction;Endocrine system;Endocrine and metabolic diseases;Immune system;Circulatory system;Immune system;Signal transduction;Nervous system;Nervous system;Endocrine system;Cardiovascular diseases;Nervous system;En…	ko05200//Pathways in cancer;ko04024//cAMP signaling pathway;ko04015//Rap1 signaling pathway;ko05166//HTLV-I infection;ko05163//Human cytomegalovirus infection;ko04022//cGMP - PKG signaling pathway;ko04261//Adrenergic signaling in cardiomyocytes;ko04714//Thermogenesis;ko00230//Purine metabolism;ko04072//Phospholipase D signaling pathway;ko04921//Oxytocin signaling pathway;ko04934//Cushing syndrome…	K08045;K08045;K08045;K08045;K08045;K08045;K08045;K08045;K08045;K08045;K08045;K08045;K08045;K08045;K08045;K08045;K08045;K08045;K08045;K08045;K08045;K08045;K08045;K08045;K08045;K08045;K08045;K08045;K08045;K08045;K08045;K08045;K08045;K08045;K08045;K08045;K08045;K08045;K08045;K08045;K08045;K08045;K08045;K08045;K08045;K08045;K08045;K08045;K08045;K08045;K08045;K08045	GO:0031224//intrinsic component of membrane	GO:0009975//cyclase activity;GO:0016829//lyase activity	GO:0007165//signal transduction;GO:0009165//nucleotide biosynthetic process;GO:0046058//cAMP metabolic process
ncbi_109632983	ITGA8	PREDICTED: LOW QUALITY PROTEIN: integrin alpha-8 [Paralichthys olivaceus]	Human Diseases;Environmental Information Processing;Cellular Processes;Cellular Processes;Environmental Information Processing;Human Diseases;Human Diseases;Environmental Information Processing;Human Diseases	Infectious diseases;Signal transduction;Cell motility;Cellular community - eukaryotes;Signaling molecules and interaction;Cardiovascular diseases;Cardiovascular diseases;Signaling molecules and interaction;Cardiovascular diseases	ko05165//Human papillomavirus infection;ko04151//PI3K-Akt signaling pathway;ko04810//Regulation of actin cytoskeleton;ko04510//Focal adhesion;ko04514//Cell adhesion molecules (CAMs);ko05414//Dilated cardiomyopathy (DCM);ko05410//Hypertrophic cardiomyopathy (HCM);ko04512//ECM-receptor interaction;ko05412//Arrhythmogenic right ventricular cardiomyopathy (ARVC)	K06584;K06584;K06584;K06584;K06584;K06584;K06584;K06584;K06584	GO:0005887//integral component of plasma membrane	-	GO:0007166//cell surface receptor signaling pathway
ncbi_109642194	SSTR2	PREDICTED: somatostatin receptor type 2-like [Paralichthys olivaceus]	Environmental Information Processing;Environmental Information Processing;Organismal Systems	Signaling molecules and interaction;Signal transduction;Digestive system	ko04080//Neuroactive ligand-receptor interaction;ko04024//cAMP signaling pathway;ko04971//Gastric acid secretion	K04218;K04218;K04218	-	-	-
ncbi_109637970	IL17D	PREDICTED: interleukin-17D [Paralichthys olivaceus]	Environmental Information Processing;Environmental Information Processing;Organismal Systems;Organismal Systems;Organismal Systems	Signaling molecules and interaction;Signal transduction;Immune system;Immune system;Immune system	ko04060//Cytokine-cytokine receptor interaction;ko04630//Jak-STAT signaling pathway;ko04625//C-type lectin receptor signaling pathway;ko04659//Th17 cell differentiation;ko04657//IL-17 signaling pathway	K05492;K05492;K05492;K05492;K05492	-	-	GO:0006952//defense response;GO:0032496//response to lipopolysaccharide
ncbi_109625451	GADD45A	PREDICTED: growth arrest and DNA damage-inducible protein GADD45 alpha-like [Paralichthys olivaceus]	Human Diseases;Environmental Information Processing;Human Diseases;Human Diseases;Human Diseases;Environmental Information Processing;Cellular Processes;Cellular Processes;Cellular Processes;Human Diseases;Human Diseases;Human Diseases;Human Diseases;Human Diseases;Human Diseases;Human Diseases;Human Diseases;Environmental Information Processing;Human Diseases;Human Diseases;Cellular Processes;Hu…	Cancers;Signal transduction;Cancers;Cancers;Cancers;Signal transduction;Cell growth and death;Cell growth and death;Cell growth and death;Cancers;Cancers;Cancers;Cancers;Cancers;Cancers;Cancers;Cancers;Signal transduction;Cancers;Cancers;Cell growth and death;Cancers	ko05200//Pathways in cancer;ko04010//MAPK signaling pathway;ko05224//Breast cancer;ko05226//Gastric cancer;ko05225//Hepatocellular carcinoma;ko04068//FoxO signaling pathway;ko04218//Cellular senescence;ko04210//Apoptosis;ko04110//Cell cycle;ko05222//Small cell lung cancer;ko05210//Colorectal cancer;ko05212//Pancreatic cancer;ko05220//Chronic myeloid leukemia;ko05218//Melanoma;ko05214//Glioma;ko05…	K04402;K04402;K04402;K04402;K04402;K04402;K04402;K04402;K04402;K04402;K04402;K04402;K04402;K04402;K04402;K04402;K04402;K04402;K04402;K04402;K04402;K04402	-	-	GO:0007049//cell cycle;GO:0050896//response to stimulus
ncbi_109638363	MYH1	PREDICTED: myosin-1-like [Paralichthys olivaceus]	Environmental Information Processing;Organismal Systems;Human Diseases;Organismal Systems;Human Diseases;Organismal Systems;Human Diseases	Signal transduction;Circulatory system;Cardiovascular diseases;Endocrine system;Cardiovascular diseases;Circulatory system;Cardiovascular diseases	ko04022//cGMP - PKG signaling pathway;ko04261//Adrenergic signaling in cardiomyocytes;ko05414//Dilated cardiomyopathy (DCM);ko04919//Thyroid hormone signaling pathway;ko05410//Hypertrophic cardiomyopathy (HCM);ko04260//Cardiac muscle contraction;ko05416//Viral myocarditis	K17751;K17751;K17751;K17751;K17751;K17751;K17751	-	-	-
ncbi_109629506	SOX17A	PREDICTED: transcription factor Sox-17-alpha-like [Paralichthys olivaceus]	Environmental Information Processing	Signal transduction	ko04310//Wnt signaling pathway	K04495	-	-	GO:0007368//determination of left/right symmetry
ncbi_109625857	LPAR3	PREDICTED: lysophosphatidic acid receptor 3 [Paralichthys olivaceus]	Human Diseases;Environmental Information Processing;Environmental Information Processing;Environmental Information Processing;Environmental Information Processing	Cancers;Signal transduction;Signaling molecules and interaction;Signal transduction;Signal transduction	ko05200//Pathways in cancer;ko04151//PI3K-Akt signaling pathway;ko04080//Neuroactive ligand-receptor interaction;ko04015//Rap1 signaling pathway;ko04072//Phospholipase D signaling pathway	K04294;K04294;K04294;K04294;K04294	GO:0031224//intrinsic component of membrane	GO:0045125//bioactive lipid receptor activity	GO:0007166//cell surface receptor signaling pathway
ncbi_109632740	AGTR2	PREDICTED: type-2 angiotensin II receptor-like [Paralichthys olivaceus]	Environmental Information Processing;Organismal Systems;Organismal Systems	Signaling molecules and interaction;Circulatory system;Endocrine system	ko04080//Neuroactive ligand-receptor interaction;ko04261//Adrenergic signaling in cardiomyocytes;ko04614//Renin-angiotensin system	K04167;K04167;K04167	-	-	-
ncbi_109637008	LIFR	PREDICTED: leukemia inhibitory factor receptor-like [Paralichthys olivaceus]	Environmental Information Processing;Environmental Information Processing;Cellular Processes	Signaling molecules and interaction;Signal transduction;Cellular community - eukaryotes	ko04060//Cytokine-cytokine receptor interaction;ko04630//Jak-STAT signaling pathway;ko04550//Signaling pathways regulating pluripotency of stem cells	K05058;K05058;K05058	-	-	-
ncbi_109631953	TGFBR2	PREDICTED: TGF-beta receptor type-2-like isoform X1 [Paralichthys olivaceus]	Human Diseases;Environmental Information Processing;Cellular Processes;Human Diseases;Human Diseases;Human Diseases;Environmental Information Processing;Environmental Information Processing;Cellular Processes;Environmental Information Processing;Organismal Systems;Cellular Processes;Human Diseases;Organismal Systems;Human Diseases;Human Diseases;Human Diseases;Environmental Information Processing…	Cancers;Signal transduction;Transport and catabolism;Infectious diseases;Cancers;Cancers;Signal transduction;Signaling molecules and interaction;Cell growth and death;Signal transduction;Endocrine system;Cellular community - eukaryotes;Endocrine and metabolic diseases;Development;Infectious diseases;Cancers;Cancers;Signal transduction;Cancers;Immune system;Cancers	ko05200//Pathways in cancer;ko04010//MAPK signaling pathway;ko04144//Endocytosis;ko05166//HTLV-I infection;ko05226//Gastric cancer;ko05225//Hepatocellular carcinoma;ko04068//FoxO signaling pathway;ko04060//Cytokine-cytokine receptor interaction;ko04218//Cellular senescence;ko04390//Hippo signaling pathway;ko04926//Relaxin signaling pathway;ko04520//Adherens junction;ko04933//AGE-RAGE signaling pa…	K04388;K04388;K04388;K04388;K04388;K04388;K04388;K04388;K04388;K04388;K04388;K04388;K04388;K04388;K04388;K04388;K04388;K04388;K04388;K04388;K04388	-	-	-
ncbi_109643395	PDGFB	PREDICTED: trichohyalin-like isoform X1 [Paralichthys olivaceus]	Human Diseases;Environmental Information Processing;Environmental Information Processing;Cellular Processes;Cellular Processes;Environmental Information Processing;Human Diseases;Environmental Information Processing;Environmental Information Processing;Human Diseases;Human Diseases;Environmental Information Processing;Cellular Processes;Human Diseases;Human Diseases;Human Diseases;Human Diseases;…	Cancers;Signal transduction;Signal transduction;Cell motility;Cellular community - eukaryotes;Signal transduction;Infectious diseases;Signal transduction;Signal transduction;Cancers;Cardiovascular diseases;Signal transduction;Cellular community - eukaryotes;Cancers;Cancers;Drug resistance;Cancers;Cancers;Cancers	ko05200//Pathways in cancer;ko04151//PI3K-Akt signaling pathway;ko04010//MAPK signaling pathway;ko04810//Regulation of actin cytoskeleton;ko04510//Focal adhesion;ko04015//Rap1 signaling pathway;ko05166//HTLV-I infection;ko04014//Ras signaling pathway;ko04072//Phospholipase D signaling pathway;ko05206//MicroRNAs in cancer;ko05418//Fluid shear stress and atherosclerosis;ko04630//Jak-STAT signaling …	K04359;K04359;K04359;K04359;K04359;K04359;K04359;K04359;K04359;K04359;K04359;K04359;K04359;K04359;K04359;K04359;K04359;K04359;K04359	-	-	-
ncbi_109624317	P2RX3	PREDICTED: P2X purinoceptor 3-like [Paralichthys olivaceus]	Environmental Information Processing;Environmental Information Processing;Organismal Systems	Signaling molecules and interaction;Signal transduction;Sensory system	ko04080//Neuroactive ligand-receptor interaction;ko04020//Calcium signaling pathway;ko04742//Taste transduction	K05217;K05217;K05217	GO:0031224//intrinsic component of membrane	GO:0005231//excitatory extracellular ligand-gated ion channel activity;GO:0032550//purine ribonucleoside binding	GO:0006812//cation transport;GO:0030154//cell differentiation;GO:0035587//purinergic receptor signaling pathway;GO:0051259//protein oligomerization
ncbi_109645712	TNFSF10	PREDICTED: tumor necrosis factor ligand superfamily member 10-like [Paralichthys olivaceus]	Environmental Information Processing;Environmental Information Processing;Human Diseases;Cellular Processes;Cellular Processes;Human Diseases;Organismal Systems	Signal transduction;Signaling molecules and interaction;Infectious diseases;Cell growth and death;Cell growth and death;Infectious diseases;Immune system	ko04068//FoxO signaling pathway;ko04060//Cytokine-cytokine receptor interaction;ko05164//Influenza A;ko04210//Apoptosis;ko04217//Necroptosis;ko05162//Measles;ko04650//Natural killer cell mediated cytotoxicity	K04721;K04721;K04721;K04721;K04721;K04721;K04721	-	-	-
ncbi_109640682	NGFR	PREDICTED: tumor necrosis factor receptor superfamily member 16-like [Paralichthys olivaceus]	Environmental Information Processing;Environmental Information Processing;Environmental Information Processing;Environmental Information Processing;Environmental Information Processing;Organismal Systems;Human Diseases;Cellular Processes	Signal transduction;Signal transduction;Signal transduction;Signal transduction;Signaling molecules and interaction;Nervous system;Cancers;Cell growth and death	ko04151//PI3K-Akt signaling pathway;ko04010//MAPK signaling pathway;ko04015//Rap1 signaling pathway;ko04014//Ras signaling pathway;ko04060//Cytokine-cytokine receptor interaction;ko04722//Neurotrophin signaling pathway;ko05202//Transcriptional misregulation in cancers;ko04215//Apoptosis - multiple species	K02583;K02583;K02583;K02583;K02583;K02583;K02583;K02583	-	-	-
ncbi_109647023	FZD10	PREDICTED: frizzled-10 [Paralichthys olivaceus]	Human Diseases;Human Diseases;Human Diseases;Human Diseases;Human Diseases;Human Diseases;Environmental Information Processing;Human Diseases;Human Diseases;Environmental Information Processing;Environmental Information Processing;Cellular Processes;Organismal Systems;Human Diseases	Cancers;Infectious diseases;Cancers;Infectious diseases;Cancers;Cancers;Signal transduction;Endocrine and metabolic diseases;Cancers;Signal transduction;Signal transduction;Cellular community - eukaryotes;Endocrine system;Cancers	ko05200//Pathways in cancer;ko05165//Human papillomavirus infection;ko05205//Proteoglycans in cancer;ko05166//HTLV-I infection;ko05224//Breast cancer;ko05226//Gastric cancer;ko04310//Wnt signaling pathway;ko04934//Cushing syndrome;ko05225//Hepatocellular carcinoma;ko04390//Hippo signaling pathway;ko04150//mTOR signaling pathway;ko04550//Signaling pathways regulating pluripotency of stem cells;ko0…	K02842;K02842;K02842;K02842;K02842;K02842;K02842;K02842;K02842;K02842;K02842;K02842;K02842;K02842	GO:0031224//intrinsic component of membrane	GO:0004888//transmembrane signaling receptor activity	GO:0002011//morphogenesis of an epithelial sheet;GO:0007166//cell surface receptor signaling pathway;GO:0044707//single-multicellular organism process
ncbi_109639537	GRIN2A	PREDICTED: glutamate receptor ionotropic, NMDA 2A [Paralichthys olivaceus]	Environmental Information Processing;Environmental Information Processing;Environmental Information Processing;Environmental Information Processing;Environmental Information Processing;Human Diseases;Organismal Systems;Organismal Systems;Organismal Systems;Organismal Systems;Human Diseases;Human Diseases;Human Diseases;Human Diseases;Human Diseases;Human Diseases	Signaling molecules and interaction;Signal transduction;Signal transduction;Signal transduction;Signal transduction;Neurodegenerative diseases;Nervous system;Nervous system;Environmental adaptation;Nervous system;Substance dependence;Substance dependence;Neurodegenerative diseases;Substance dependence;Substance dependence;Immune diseases	ko04080//Neuroactive ligand-receptor interaction;ko04024//cAMP signaling pathway;ko04020//Calcium signaling pathway;ko04015//Rap1 signaling pathway;ko04014//Ras signaling pathway;ko05010//Alzheimer disease;ko04728//Dopaminergic synapse;ko04724//Glutamatergic synapse;ko04713//Circadian entrainment;ko04720//Long-term potentiation;ko05034//Alcoholism;ko05031//Amphetamine addiction;ko05014//Amyotroph…	K05209;K05209;K05209;K05209;K05209;K05209;K05209;K05209;K05209;K05209;K05209;K05209;K05209;K05209;K05209;K05209	-	-	-
ncbi_109628581	ACACA	PREDICTED: acetyl-CoA carboxylase 1 isoform X1 [Paralichthys olivaceus]	Metabolism;Organismal Systems;Environmental Information Processing;Organismal Systems;Metabolism;Metabolism;Metabolism;Metabolism	Global and overview maps;Endocrine system;Signal transduction;Endocrine system;Global and overview maps;Carbohydrate metabolism;Carbohydrate metabolism;Lipid metabolism	ko01100//Metabolic pathways;ko04910//Insulin signaling pathway;ko04152//AMPK signaling pathway;ko04922//Glucagon signaling pathway;ko01212//Fatty acid metabolism;ko00620//Pyruvate metabolism;ko00640//Propanoate metabolism;ko00061//Fatty acid biosynthesis	K11262;K11262;K11262;K11262;K11262;K11262;K11262;K11262	-	-	-
ncbi_109638689	SREBF1	PREDICTED: sterol regulatory element-binding protein 1-like [Paralichthys olivaceus]	Organismal Systems;Human Diseases;Environmental Information Processing;Human Diseases	Endocrine system;Endocrine and metabolic diseases;Signal transduction;Endocrine and metabolic diseases	ko04910//Insulin signaling pathway;ko04932//Non-alcoholic fatty liver disease (NAFLD);ko04152//AMPK signaling pathway;ko04931//Insulin resistance	K07197;K07197;K07197;K07197	-	-	-
ncbi_109631674	CREB5	PREDICTED: cyclic AMP-responsive element-binding protein 5-like isoform X1 [Paralichthys olivaceus]	Human Diseases;Environmental Information Processing;Environmental Information Processing;Human Diseases;Environmental Information Processing;Organismal Systems;Organismal Systems;Human Diseases;Human Diseases;Human Diseases;Human Diseases;Environmental Information Processing;Organismal Systems;Organismal Systems;Organismal Systems;Human Diseases;Organismal Systems;Human Diseases;Organismal System…	Infectious diseases;Signal transduction;Signal transduction;Infectious diseases;Signal transduction;Circulatory system;Environmental adaptation;Endocrine and metabolic diseases;Cancers;Neurodegenerative diseases;Infectious diseases;Signal transduction;Nervous system;Endocrine system;Nervous system;Endocrine and metabolic diseases;Aging;Cancers;Endocrine system;Endocrine system;Signal transduction…	ko05165//Human papillomavirus infection;ko04151//PI3K-Akt signaling pathway;ko04024//cAMP signaling pathway;ko05163//Human cytomegalovirus infection;ko04022//cGMP - PKG signaling pathway;ko04261//Adrenergic signaling in cardiomyocytes;ko04714//Thermogenesis;ko04934//Cushing syndrome;ko05203//Viral carcinogenesis;ko05016//Huntington disease;ko05161//Hepatitis B;ko04152//AMPK signaling pathway;ko04…	K09047;K09047;K09047;K09047;K09047;K09047;K09047;K09047;K09047;K09047;K09047;K09047;K09047;K09047;K09047;K09047;K09047;K09047;K09047;K09047;K09047;K09047;K09047;K09047;K09047;K09047;K09047;K09047;K09047;K09047	-	-	-
ncbi_109639272	GNA12	PREDICTED: guanine nucleotide-binding protein subunit alpha-12 [Paralichthys olivaceus]	Human Diseases;Environmental Information Processing;Cellular Processes;Human Diseases;Environmental Information Processing;Environmental Information Processing;Organismal Systems;Environmental Information Processing;Organismal Systems;Organismal Systems	Cancers;Signal transduction;Cell motility;Infectious diseases;Signal transduction;Signal transduction;Circulatory system;Signal transduction;Endocrine system;Nervous system	ko05200//Pathways in cancer;ko04010//MAPK signaling pathway;ko04810//Regulation of actin cytoskeleton;ko05163//Human cytomegalovirus infection;ko04022//cGMP - PKG signaling pathway;ko04072//Phospholipase D signaling pathway;ko04270//Vascular smooth muscle contraction;ko04071//Sphingolipid signaling pathway;ko04928//Parathyroid hormone synthesis, secretion and action;ko04730//Long-term depression	K04346;K04346;K04346;K04346;K04346;K04346;K04346;K04346;K04346;K04346	-	GO:0005102//receptor binding;GO:0017076//purine nucleotide binding;GO:0017111//nucleoside-triphosphatase activity;GO:0032403//protein complex binding;GO:0032550//purine ribonucleoside binding;GO:0060089//molecular transducer activity	GO:0007166//cell surface receptor signaling pathway;GO:0035556//intracellular signal transduction
ncbi_109624220	LRRC4C	PREDICTED: leucine-rich repeat-containing protein 4C-like [Paralichthys olivaceus]	Environmental Information Processing;Organismal Systems	Signaling molecules and interaction;Development	ko04514//Cell adhesion molecules (CAMs);ko04360//Axon guidance	K07523;K07523	-	-	-
ncbi_109642612	SHC3	PREDICTED: SHC-transforming protein 3-like isoform X1 [Paralichthys olivaceus]	Cellular Processes;Environmental Information Processing;Human Diseases;Environmental Information Processing;Human Diseases;Human Diseases;Organismal Systems;Organismal Systems;Organismal Systems;Organismal Systems;Human Diseases;Organismal Systems;Environmental Information Processing;Human Diseases;Human Diseases;Organismal Systems;Human Diseases;Human Diseases;Human Diseases;Organismal Systems	Cellular community - eukaryotes;Signal transduction;Cancers;Signal transduction;Cancers;Cancers;Immune system;Endocrine system;Endocrine system;Nervous system;Drug resistance;Endocrine system;Signal transduction;Drug resistance;Cancers;Endocrine system;Substance dependence;Cancers;Infectious diseases;Immune system	ko04510//Focal adhesion;ko04014//Ras signaling pathway;ko05224//Breast cancer;ko04072//Phospholipase D signaling pathway;ko05226//Gastric cancer;ko05225//Hepatocellular carcinoma;ko04062//Chemokine signaling pathway;ko04910//Insulin signaling pathway;ko04926//Relaxin signaling pathway;ko04722//Neurotrophin signaling pathway;ko01522//Endocrine resistance;ko04915//Estrogen signaling pathway;ko04012…	K17448;K17448;K17448;K17448;K17448;K17448;K17448;K17448;K17448;K17448;K17448;K17448;K17448;K17448;K17448;K17448;K17448;K17448;K17448;K17448	-	-	GO:0007165//signal transduction;GO:0048731//system development
ncbi_109627905	RDX	PREDICTED: radixin-like [Paralichthys olivaceus]	Cellular Processes;Human Diseases;Cellular Processes;Human Diseases;Organismal Systems;Human Diseases;Organismal Systems	Cell motility;Cancers;Cellular community - eukaryotes;Cancers;Immune system;Infectious diseases;Digestive system	ko04810//Regulation of actin cytoskeleton;ko05205//Proteoglycans in cancer;ko04530//Tight junction;ko05206//MicroRNAs in cancer;ko04670//Leukocyte transendothelial migration;ko05130//Pathogenic Escherichia coli infection;ko04971//Gastric acid secretion	K08007;K08007;K08007;K08007;K08007;K08007;K08007	GO:0043232//intracellular non-membrane-bounded organelle;GO:0044425//membrane part	GO:0008092//cytoskeletal protein binding	GO:0001667//ameboidal-type cell migration
ncbi_109647436	EZR	PREDICTED: ezrin-like [Paralichthys olivaceus]	Cellular Processes;Human Diseases;Cellular Processes;Human Diseases;Organismal Systems;Human Diseases;Organismal Systems	Cell motility;Cancers;Cellular community - eukaryotes;Cancers;Immune system;Infectious diseases;Digestive system	ko04810//Regulation of actin cytoskeleton;ko05205//Proteoglycans in cancer;ko04530//Tight junction;ko05206//MicroRNAs in cancer;ko04670//Leukocyte transendothelial migration;ko05130//Pathogenic Escherichia coli infection;ko04971//Gastric acid secretion	K08007;K08007;K08007;K08007;K08007;K08007;K08007	GO:0043232//intracellular non-membrane-bounded organelle;GO:0044425//membrane part	GO:0005515//protein binding	GO:0001667//ameboidal-type cell migration
ncbi_109632109	TNFRSF11B	PREDICTED: tumor necrosis factor receptor superfamily member 11B [Paralichthys olivaceus]	Environmental Information Processing;Organismal Systems	Signaling molecules and interaction;Development	ko04060//Cytokine-cytokine receptor interaction;ko04380//Osteoclast differentiation	K05148;K05148	-	-	-
ncbi_109626276	ATP2A2	PREDICTED: sarcoplasmic/endoplasmic reticulum calcium ATPase 2 [Paralichthys olivaceus]	Environmental Information Processing;Environmental Information Processing;Environmental Information Processing;Organismal Systems;Human Diseases;Human Diseases;Organismal Systems;Human Diseases;Organismal Systems;Organismal Systems;Human Diseases	Signal transduction;Signal transduction;Signal transduction;Circulatory system;Neurodegenerative diseases;Cardiovascular diseases;Endocrine system;Cardiovascular diseases;Circulatory system;Digestive system;Cardiovascular diseases	ko04024//cAMP signaling pathway;ko04020//Calcium signaling pathway;ko04022//cGMP - PKG signaling pathway;ko04261//Adrenergic signaling in cardiomyocytes;ko05010//Alzheimer disease;ko05414//Dilated cardiomyopathy (DCM);ko04919//Thyroid hormone signaling pathway;ko05410//Hypertrophic cardiomyopathy (HCM);ko04260//Cardiac muscle contraction;ko04972//Pancreatic secretion;ko05412//Arrhythmogenic right…	K05853;K05853;K05853;K05853;K05853;K05853;K05853;K05853;K05853;K05853;K05853	GO:0005789//endoplasmic reticulum membrane;GO:0031224//intrinsic component of membrane	GO:0019829//cation-transporting ATPase activity;GO:0032550//purine ribonucleoside binding;GO:0043169//cation binding	GO:0006816//calcium ion transport
ncbi_109626238	GAS1	PREDICTED: growth arrest-specific protein 1-like [Paralichthys olivaceus]	Environmental Information Processing	Signal transduction	ko04340//Hedgehog signaling pathway	K06232	-	-	-
ncbi_109632474	VEGFAA	PREDICTED: vascular endothelial growth factor A isoform X1 [Paralichthys olivaceus]	Human Diseases;Human Diseases;Environmental Information Processing;Environmental Information Processing;Cellular Processes;Human Diseases;Environmental Information Processing;Human Diseases;Environmental Information Processing;Human Diseases;Human Diseases;Human Diseases;Organismal Systems;Human Diseases;Environmental Information Processing;Human Diseases;Human Diseases;Human Diseases;Environment…	Cancers;Infectious diseases;Signal transduction;Signal transduction;Cellular community - eukaryotes;Cancers;Signal transduction;Infectious diseases;Signal transduction;Cancers;Infectious diseases;Cardiovascular diseases;Endocrine system;Endocrine and metabolic diseases;Signal transduction;Drug resistance;Cancers;Cancers;Signal transduction;Immune diseases;Cancers	ko05200//Pathways in cancer;ko05165//Human papillomavirus infection;ko04151//PI3K-Akt signaling pathway;ko04010//MAPK signaling pathway;ko04510//Focal adhesion;ko05205//Proteoglycans in cancer;ko04015//Rap1 signaling pathway;ko05163//Human cytomegalovirus infection;ko04014//Ras signaling pathway;ko05206//MicroRNAs in cancer;ko05167//Kaposi sarcoma-associated herpesvirus infection;ko05418//Fluid s…	K05448;K05448;K05448;K05448;K05448;K05448;K05448;K05448;K05448;K05448;K05448;K05448;K05448;K05448;K05448;K05448;K05448;K05448;K05448;K05448;K05448	-	-	-
ncbi_109626584	SCD	PREDICTED: acyl-CoA desaturase-like [Paralichthys olivaceus]	Environmental Information Processing;Organismal Systems;Organismal Systems;Metabolism;Metabolism	Signal transduction;Aging;Endocrine system;Global and overview maps;Lipid metabolism	ko04152//AMPK signaling pathway;ko04212//Longevity regulating pathway - worm;ko03320//PPAR signaling pathway;ko01212//Fatty acid metabolism;ko01040//Biosynthesis of unsaturated fatty acids	K00507;K00507;K00507;K00507;K00507	GO:0031224//intrinsic component of membrane;GO:0043231//intracellular membrane-bounded organelle	GO:0016705//oxidoreductase activity, acting on paired donors, with incorporation or reduction of molecular oxygen;GO:0046914//transition metal ion binding	GO:0006631//fatty acid metabolic process
ncbi_109644235	SOST	PREDICTED: sclerostin [Paralichthys olivaceus]	Environmental Information Processing;Organismal Systems	Signal transduction;Endocrine system	ko04310//Wnt signaling pathway;ko04928//Parathyroid hormone synthesis, secretion and action	K16834;K16834	GO:0044421//extracellular region part	-	-
ncbi_109626673	FASN	PREDICTED: fatty acid synthase-like [Paralichthys olivaceus]	Metabolism;Organismal Systems;Environmental Information Processing;Metabolism;Metabolism	Global and overview maps;Endocrine system;Signal transduction;Global and overview maps;Lipid metabolism	ko01100//Metabolic pathways;ko04910//Insulin signaling pathway;ko04152//AMPK signaling pathway;ko01212//Fatty acid metabolism;ko00061//Fatty acid biosynthesis	K00665;K00665;K00665;K00665;K00665	-	GO:0016297//acyl-[acyl-carrier-protein] hydrolase activity;GO:0046914//transition metal ion binding	GO:0044710//single-organism metabolic process
ncbi_109638752	CYTH3	PREDICTED: cytohesin-3 [Paralichthys olivaceus]	Cellular Processes;Environmental Information Processing	Transport and catabolism;Signal transduction	ko04144//Endocytosis;ko04072//Phospholipase D signaling pathway	K18441;K18441	-	-	-
ncbi_109626040	F2R	PREDICTED: proteinase-activated receptor 1-like [Paralichthys olivaceus]	Human Diseases;Environmental Information Processing;Environmental Information Processing;Cellular Processes;Environmental Information Processing;Environmental Information Processing;Environmental Information Processing;Environmental Information Processing;Organismal Systems;Organismal Systems	Cancers;Signal transduction;Signaling molecules and interaction;Cell motility;Signal transduction;Signal transduction;Signal transduction;Signal transduction;Immune system;Immune system	ko05200//Pathways in cancer;ko04151//PI3K-Akt signaling pathway;ko04080//Neuroactive ligand-receptor interaction;ko04810//Regulation of actin cytoskeleton;ko04024//cAMP signaling pathway;ko04020//Calcium signaling pathway;ko04015//Rap1 signaling pathway;ko04072//Phospholipase D signaling pathway;ko04611//Platelet activation;ko04610//Complement and coagulation cascades	K03914;K03914;K03914;K03914;K03914;K03914;K03914;K03914;K03914;K03914	-	-	GO:0007186//G-protein coupled receptor signaling pathway
ncbi_109636980	IL12B	PREDICTED: interleukin-12 subunit beta-like [Paralichthys olivaceus]	Human Diseases;Human Diseases;Environmental Information Processing;Human Diseases;Human Diseases;Human Diseases;Environmental Information Processing;Human Diseases;Human Diseases;Organismal Systems;Human Diseases;Human Diseases;Organismal Systems;Organismal Systems;Human Diseases;Human Diseases;Organismal Systems;Human Diseases;Human Diseases;Human Diseases;Human Diseases;Human Diseases	Cancers;Cancers;Signaling molecules and interaction;Infectious diseases;Infectious diseases;Infectious diseases;Signal transduction;Infectious diseases;Infectious diseases;Immune system;Infectious diseases;Infectious diseases;Immune system;Immune system;Infectious diseases;Infectious diseases;Immune system;Infectious diseases;Immune diseases;Infectious diseases;Endocrine and metabolic diseases;Im…	ko05200//Pathways in cancer;ko05205//Proteoglycans in cancer;ko04060//Cytokine-cytokine receptor interaction;ko05164//Influenza A;ko05152//Tuberculosis;ko05168//Herpes simplex infection;ko04630//Jak-STAT signaling pathway;ko05145//Toxoplasmosis;ko05146//Amoebiasis;ko04625//C-type lectin receptor signaling pathway;ko05142//Chagas disease (American trypanosomiasis);ko05162//Measles;ko04620//Toll-li…	K05425;K05425;K05425;K05425;K05425;K05425;K05425;K05425;K05425;K05425;K05425;K05425;K05425;K05425;K05425;K05425;K05425;K05425;K05425;K05425;K05425;K05425	-	-	-
ncbi_109633876	VAMP8	PREDICTED: vesicle-associated membrane protein 8-like [Paralichthys olivaceus]	Organismal Systems;Cellular Processes;Genetic Information Processing	Immune system;Transport and catabolism;Folding, sorting and degradation	ko04611//Platelet activation;ko04140//Autophagy - animal;ko04130//SNARE interactions in vesicular transport	K08512;K08512;K08512	GO:0031224//intrinsic component of membrane	-	GO:0006810//transport
ncbi_109633771	PPP3CC	PREDICTED: serine/threonine-protein phosphatase 2B catalytic subunit gamma isoform-like isoform X1 [Paralichthys olivaceus]	Environmental Information Processing;Environmental Information Processing;Human Diseases;Human Diseases;Environmental Information Processing;Organismal Systems;Environmental Information Processing;Human Diseases;Human Diseases;Cellular Processes;Organismal Systems;Human Diseases;Organismal Systems;Organismal Systems;Cellular Processes;Organismal Systems;Organismal Systems;Organismal Systems;Organ…	Signal transduction;Signal transduction;Infectious diseases;Infectious diseases;Signal transduction;Endocrine system;Signal transduction;Neurodegenerative diseases;Infectious diseases;Cell growth and death;Nervous system;Infectious diseases;Development;Nervous system;Cell growth and death;Development;Endocrine system;Immune system;Immune system;Immune system;Immune system;Nervous system;Immune sy…	ko04010//MAPK signaling pathway;ko04020//Calcium signaling pathway;ko05166//HTLV-I infection;ko05163//Human cytomegalovirus infection;ko04022//cGMP - PKG signaling pathway;ko04921//Oxytocin signaling pathway;ko04310//Wnt signaling pathway;ko05010//Alzheimer disease;ko05167//Kaposi sarcoma-associated herpesvirus infection;ko04218//Cellular senescence;ko04728//Dopaminergic synapse;ko05152//Tubercul…	K04348;K04348;K04348;K04348;K04348;K04348;K04348;K04348;K04348;K04348;K04348;K04348;K04348;K04348;K04348;K04348;K04348;K04348;K04348;K04348;K04348;K04348;K04348;K04348;K04348;K04348;K04348;K04348	-	GO:0003824//catalytic activity	GO:0006796//phosphate-containing compound metabolic process
ncbi_109638187	NODAL	PREDICTED: nodal homolog [Paralichthys olivaceus]	Environmental Information Processing;Cellular Processes;Environmental Information Processing	Signaling molecules and interaction;Cellular community - eukaryotes;Signal transduction	ko04060//Cytokine-cytokine receptor interaction;ko04550//Signaling pathways regulating pluripotency of stem cells;ko04350//TGF-beta signaling pathway	K04666;K04666;K04666	-	GO:0005102//receptor binding	GO:0003303//BMP signaling pathway involved in heart jogging;GO:0007498//mesoderm development;GO:0035545//determination of left/right asymmetry in nervous system;GO:0060972//left/right pattern formation
ncbi_109637322	CALCRL	PREDICTED: calcitonin gene-related peptide type 1 receptor [Paralichthys olivaceus]	Environmental Information Processing;Organismal Systems	Signaling molecules and interaction;Circulatory system	ko04080//Neuroactive ligand-receptor interaction;ko04270//Vascular smooth muscle contraction	K04577;K04577	-	-	-
ncbi_109632714	MAPK14	PREDICTED: mitogen-activated protein kinase 14-like [Paralichthys olivaceus]	Environmental Information Processing;Human Diseases;Environmental Information Processing;Human Diseases;Organismal Systems;Organismal Systems;Human Diseases;Environmental Information Processing;Human Diseases;Cellular Processes;Organismal Systems;Human Diseases;Environmental Information Processing;Organismal Systems;Organismal Systems;Human Diseases;Human Diseases;Organismal Systems;Organismal Sy…	Signal transduction;Cancers;Signal transduction;Infectious diseases;Circulatory system;Environmental adaptation;Infectious diseases;Signal transduction;Infectious diseases;Cell growth and death;Immune system;Cardiovascular diseases;Signal transduction;Immune system;Nervous system;Infectious diseases;Infectious diseases;Nervous system;Endocrine system;Infectious diseases;Cellular community - eukar…	ko04010//MAPK signaling pathway;ko05205//Proteoglycans in cancer;ko04015//Rap1 signaling pathway;ko05163//Human cytomegalovirus infection;ko04261//Adrenergic signaling in cardiomyocytes;ko04714//Thermogenesis;ko05169//Epstein-Barr virus infection;ko04068//FoxO signaling pathway;ko05167//Kaposi sarcoma-associated herpesvirus infection;ko04218//Cellular senescence;ko04670//Leukocyte transendothelia…	K04441;K04441;K04441;K04441;K04441;K04441;K04441;K04441;K04441;K04441;K04441;K04441;K04441;K04441;K04441;K04441;K04441;K04441;K04441;K04441;K04441;K04441;K04441;K04441;K04441;K04441;K04441;K04441;K04441;K04441;K04441;K04441;K04441;K04441;K04441;K04441;K04441;K04441;K04441;K04441;K04441;K04441;K04441;K04441;K04441;K04441;K04441;K04441;K04441;K04441;K04441;K04441	-	GO:0004702//receptor signaling protein serine/threonine kinase activity;GO:0032550//purine ribonucleoside binding	GO:0006464//cellular protein modification process;GO:0006796//phosphate-containing compound metabolic process
ncbi_109640138	ULK2	PREDICTED: serine/threonine-protein kinase ULK2 [Paralichthys olivaceus]	Environmental Information Processing;Cellular Processes;Organismal Systems;Cellular Processes	Signal transduction;Transport and catabolism;Aging;Transport and catabolism	ko04150//mTOR signaling pathway;ko04140//Autophagy - animal;ko04212//Longevity regulating pathway - worm;ko04136//Autophagy - other eukaryotes	K08269;K08269;K08269;K08269	-	GO:0004672//protein kinase activity;GO:0032550//purine ribonucleoside binding	GO:0006464//cellular protein modification process
ncbi_109625905	FHL1	PREDICTED: LOW QUALITY PROTEIN: four and a half LIM domains protein 1-like [Paralichthys olivaceus]	Environmental Information Processing	Signal transduction	ko04630//Jak-STAT signaling pathway	K14365	-	GO:0043169//cation binding	-
ncbi_109625390	IL12RB2	PREDICTED: interleukin-12 receptor subunit beta-2-like [Paralichthys olivaceus]	Human Diseases;Environmental Information Processing;Environmental Information Processing;Organismal Systems;Human Diseases	Cancers;Signaling molecules and interaction;Signal transduction;Immune system;Immune diseases	ko05200//Pathways in cancer;ko04060//Cytokine-cytokine receptor interaction;ko04630//Jak-STAT signaling pathway;ko04658//Th1 and Th2 cell differentiation;ko05321//Inflammatiory bowel disease (IBD)	K05064;K05064;K05064;K05064;K05064	-	-	-
ncbi_109645254	SOCS1	PREDICTED: suppressor of cytokine signaling 1 [Paralichthys olivaceus]	Human Diseases;Organismal Systems;Environmental Information Processing;Genetic Information Processing;Organismal Systems;Human Diseases;Organismal Systems;Human Diseases	Cancers;Endocrine system;Signal transduction;Folding, sorting and degradation;Development;Infectious diseases;Endocrine system;Endocrine and metabolic diseases	ko05206//MicroRNAs in cancer;ko04910//Insulin signaling pathway;ko04630//Jak-STAT signaling pathway;ko04120//Ubiquitin mediated proteolysis;ko04380//Osteoclast differentiation;ko05145//Toxoplasmosis;ko04917//Prolactin signaling pathway;ko04930//Type II diabetes mellitus	K04694;K04694;K04694;K04694;K04694;K04694;K04694;K04694	-	-	-
ncbi_109626281	TMEM173	PREDICTED: stimulator of interferon genes protein isoform X1 [Paralichthys olivaceus]	Human Diseases;Organismal Systems;Organismal Systems;Organismal Systems	Infectious diseases;Immune system;Immune system;Immune system	ko05163//Human cytomegalovirus infection;ko04621//NOD-like receptor signaling pathway;ko04622//RIG-I-like receptor signaling pathway;ko04623//Cytosolic DNA-sensing pathway	K12654;K12654;K12654;K12654	-	-	-
ncbi_109643346	STIM1	PREDICTED: stromal interaction molecule 1-like [Paralichthys olivaceus]	Environmental Information Processing;Organismal Systems	Signal transduction;Immune system	ko04020//Calcium signaling pathway;ko04611//Platelet activation	K16059;K16059	-	-	-
ncbi_109627708	FOSL1	PREDICTED: fos-related antigen 1 isoform X1 [Paralichthys olivaceus]	Human Diseases;Environmental Information Processing;Organismal Systems;Organismal Systems	Infectious diseases;Signal transduction;Development;Immune system	ko05166//HTLV-I infection;ko04310//Wnt signaling pathway;ko04380//Osteoclast differentiation;ko04657//IL-17 signaling pathway	K04502;K04502;K04502;K04502	GO:0043231//intracellular membrane-bounded organelle	GO:0001071//nucleic acid binding transcription factor activity;GO:0003677//DNA binding	GO:0006355//regulation of transcription, DNA-templated
ncbi_109630154	P2RY13	PREDICTED: P2Y purinoceptor 13-like [Paralichthys olivaceus]	Environmental Information Processing	Signaling molecules and interaction	ko04080//Neuroactive ligand-receptor interaction	K08388	GO:0031224//intrinsic component of membrane	GO:0001608//G-protein coupled nucleotide receptor activity	GO:0030818//negative regulation of cAMP biosynthetic process;GO:0035588//G-protein coupled purinergic receptor signaling pathway
ncbi_109642382	IL13RA1	PREDICTED: interleukin-13 receptor subunit alpha-1-like [Paralichthys olivaceus]	Human Diseases;Environmental Information Processing;Environmental Information Processing	Cancers;Signaling molecules and interaction;Signal transduction	ko05200//Pathways in cancer;ko04060//Cytokine-cytokine receptor interaction;ko04630//Jak-STAT signaling pathway	K05076;K05076;K05076	-	-	-
ncbi_109638809	PIP5K1A	PREDICTED: phosphatidylinositol 4-phosphate 5-kinase type-1 alpha-like isoform X1 [Paralichthys olivaceus]	Metabolism;Cellular Processes;Cellular Processes;Cellular Processes;Environmental Information Processing;Environmental Information Processing;Human Diseases;Organismal Systems;Metabolism	Global and overview maps;Transport and catabolism;Cell motility;Cellular community - eukaryotes;Signal transduction;Signal transduction;Cancers;Immune system;Carbohydrate metabolism	ko01100//Metabolic pathways;ko04144//Endocytosis;ko04810//Regulation of actin cytoskeleton;ko04510//Focal adhesion;ko04072//Phospholipase D signaling pathway;ko04070//Phosphatidylinositol signaling system;ko05231//Choline metabolism in cancer;ko04666//Fc gamma R-mediated phagocytosis;ko00562//Inositol phosphate metabolism	K00889;K00889;K00889;K00889;K00889;K00889;K00889;K00889;K00889	GO:0043234//protein complex	-	GO:0019941//modification-dependent protein catabolic process;GO:0046488//phosphatidylinositol metabolic process
ncbi_109636875	GNG12	PREDICTED: guanine nucleotide-binding protein G(I)/G(S)/G(O) subunit gamma-12-like [Paralichthys olivaceus]	Human Diseases;Environmental Information Processing;Environmental Information Processing;Cellular Processes;Human Diseases;Environmental Information Processing;Organismal Systems;Human Diseases;Environmental Information Processing;Organismal Systems;Organismal Systems;Organismal Systems;Organismal Systems;Organismal Systems;Organismal Systems;Human Diseases;Organismal Systems;Human Diseases;Organ…	Cancers;Signal transduction;Signal transduction;Cell motility;Infectious diseases;Signal transduction;Immune system;Infectious diseases;Signal transduction;Nervous system;Nervous system;Endocrine system;Nervous system;Nervous system;Environmental adaptation;Substance dependence;Nervous system;Substance dependence;Nervous system	ko05200//Pathways in cancer;ko04151//PI3K-Akt signaling pathway;ko04010//MAPK signaling pathway;ko04810//Regulation of actin cytoskeleton;ko05163//Human cytomegalovirus infection;ko04014//Ras signaling pathway;ko04062//Chemokine signaling pathway;ko05167//Kaposi sarcoma-associated herpesvirus infection;ko04371//Apelin signaling pathway;ko04723//Retrograde endocannabinoid signaling;ko04728//Dopami…	K04347;K04347;K04347;K04347;K04347;K04347;K04347;K04347;K04347;K04347;K04347;K04347;K04347;K04347;K04347;K04347;K04347;K04347;K04347	GO:0016020//membrane;GO:0031988//membrane-bounded vesicle;GO:0043234//protein complex	GO:0019904//protein domain specific binding	GO:0007166//cell surface receptor signaling pathway
ncbi_109645752	CALR	PREDICTED: calreticulin-like [Paralichthys olivaceus]	Human Diseases;Human Diseases;Genetic Information Processing;Cellular Processes;Human Diseases;Organismal Systems	Infectious diseases;Infectious diseases;Folding, sorting and degradation;Transport and catabolism;Infectious diseases;Immune system	ko05166//HTLV-I infection;ko05163//Human cytomegalovirus infection;ko04141//Protein processing in endoplasmic reticulum;ko04145//Phagosome;ko05142//Chagas disease (American trypanosomiasis);ko04612//Antigen processing and presentation	K08057;K08057;K08057;K08057;K08057;K08057	GO:0043231//intracellular membrane-bounded organelle	GO:0005515//protein binding	GO:0044267//cellular protein metabolic process
ncbi_109629794	AGPAT4	PREDICTED: 1-acyl-sn-glycerol-3-phosphate acyltransferase delta [Paralichthys olivaceus]	Metabolism;Environmental Information Processing;Metabolism;Metabolism	Global and overview maps;Signal transduction;Lipid metabolism;Lipid metabolism	ko01100//Metabolic pathways;ko04072//Phospholipase D signaling pathway;ko00564//Glycerophospholipid metabolism;ko00561//Glycerolipid metabolism	K13523;K13523;K13523;K13523	-	GO:0016740//transferase activity	-
ncbi_109644805	CANX	PREDICTED: calnexin-like [Paralichthys olivaceus]	Human Diseases;Genetic Information Processing;Cellular Processes;Organismal Systems;Organismal Systems	Infectious diseases;Folding, sorting and degradation;Transport and catabolism;Endocrine system;Immune system	ko05166//HTLV-I infection;ko04141//Protein processing in endoplasmic reticulum;ko04145//Phagosome;ko04918//Thyroid hormone synthesis;ko04612//Antigen processing and presentation	K08054;K08054;K08054;K08054;K08054	GO:0043231//intracellular membrane-bounded organelle	GO:0005515//protein binding	GO:0044267//cellular protein metabolic process
ncbi_109628432	HSC71	PREDICTED: heat shock cognate 71 kDa protein [Paralichthys olivaceus]	Environmental Information Processing;Cellular Processes;Human Diseases;Genetic Information Processing;Human Diseases;Organismal Systems;Human Diseases;Human Diseases;Genetic Information Processing;Organismal Systems;Human Diseases;Organismal Systems;Human Diseases	Signal transduction;Transport and catabolism;Infectious diseases;Folding, sorting and degradation;Infectious diseases;Endocrine system;Infectious diseases;Infectious diseases;Transcription;Aging;Infectious diseases;Immune system;Neurodegenerative diseases	ko04010//MAPK signaling pathway;ko04144//Endocytosis;ko05169//Epstein-Barr virus infection;ko04141//Protein processing in endoplasmic reticulum;ko05164//Influenza A;ko04915//Estrogen signaling pathway;ko05145//Toxoplasmosis;ko05162//Measles;ko03040//Spliceosome;ko04213//Longevity regulating pathway - multiple species;ko05134//Legionellosis;ko04612//Antigen processing and presentation;ko05020//Pri…	K03283;K03283;K03283;K03283;K03283;K03283;K03283;K03283;K03283;K03283;K03283;K03283;K03283	-	GO:0032550//purine ribonucleoside binding	-
ncbi_109626664	TNFRSF12A	PREDICTED: tumor necrosis factor receptor superfamily member 12A [Paralichthys olivaceus]	Environmental Information Processing	Signaling molecules and interaction	ko04060//Cytokine-cytokine receptor interaction	K05149	-	-	-
ncbi_109631848	MB21D1	PREDICTED: cyclic GMP-AMP synthase [Paralichthys olivaceus]	Human Diseases;Organismal Systems	Infectious diseases;Immune system	ko05163//Human cytomegalovirus infection;ko04623//Cytosolic DNA-sensing pathway	K17834;K17834	-	-	-
ncbi_109630250	CASP1	PREDICTED: caspase-1-like isoform X1 [Paralichthys olivaceus]	Human Diseases;Organismal Systems;Cellular Processes;Organismal Systems;Human Diseases;Human Diseases;Human Diseases;Human Diseases;Organismal Systems	Infectious diseases;Immune system;Cell growth and death;Immune system;Infectious diseases;Neurodegenerative diseases;Infectious diseases;Infectious diseases;Immune system	ko05164//Influenza A;ko04625//C-type lectin receptor signaling pathway;ko04217//Necroptosis;ko04621//NOD-like receptor signaling pathway;ko05132//Salmonella infection;ko05014//Amyotrophic lateral sclerosis (ALS);ko05133//Pertussis;ko05134//Legionellosis;ko04623//Cytosolic DNA-sensing pathway	K01370;K01370;K01370;K01370;K01370;K01370;K01370;K01370;K01370	-	-	GO:0006915//apoptotic process
ncbi_109639604	LFNG	PREDICTED: beta-1,3-N-acetylglucosaminyltransferase lunatic fringe [Paralichthys olivaceus]	Human Diseases;Environmental Information Processing;Metabolism	Infectious diseases;Signal transduction;Glycan biosynthesis and metabolism	ko05165//Human papillomavirus infection;ko04330//Notch signaling pathway;ko00514//Other types of O-glycan biosynthesis	K05948;K05948;K05948	GO:0031228//intrinsic component of Golgi membrane	GO:0008375//acetylglucosaminyltransferase activity	GO:0007275//multicellular organism development
ncbi_109644244	LPIN2	PREDICTED: phosphatidate phosphatase LPIN2-like isoform X1 [Paralichthys olivaceus]	Metabolism;Environmental Information Processing;Metabolism;Metabolism	Global and overview maps;Signal transduction;Lipid metabolism;Lipid metabolism	ko01100//Metabolic pathways;ko04150//mTOR signaling pathway;ko00564//Glycerophospholipid metabolism;ko00561//Glycerolipid metabolism	K15728;K15728;K15728;K15728	-	GO:0016791//phosphatase activity	GO:0006357//regulation of transcription from RNA polymerase II promoter;GO:0006796//phosphate-containing compound metabolic process
ncbi_109645367	COL9A2	PREDICTED: collagen alpha-2(IX) chain, partial [Paralichthys olivaceus]	Human Diseases;Environmental Information Processing;Cellular Processes;Environmental Information Processing;Organismal Systems	Infectious diseases;Signal transduction;Cellular community - eukaryotes;Signaling molecules and interaction;Digestive system	ko05165//Human papillomavirus infection;ko04151//PI3K-Akt signaling pathway;ko04510//Focal adhesion;ko04512//ECM-receptor interaction;ko04974//Protein digestion and absorption	K08131;K08131;K08131;K08131;K08131	-	-	-
ncbi_109626507	SV2C	PREDICTED: synaptic vesicle glycoprotein 2C-like [Paralichthys olivaceus]	Environmental Information Processing	Signaling molecules and interaction	ko04512//ECM-receptor interaction	K06258	-	-	-
ncbi_109642512	CCR7	PREDICTED: C-C chemokine receptor type 7-like [Paralichthys olivaceus]	Organismal Systems;Environmental Information Processing	Immune system;Signaling molecules and interaction	ko04062//Chemokine signaling pathway;ko04060//Cytokine-cytokine receptor interaction	K04182;K04182	-	-	-
ncbi_109626157	HSPA5	PREDICTED: 78 kDa glucose-regulated protein [Paralichthys olivaceus]	Genetic Information Processing;Organismal Systems;Organismal Systems;Human Diseases;Genetic Information Processing	Folding, sorting and degradation;Endocrine system;Immune system;Neurodegenerative diseases;Folding, sorting and degradation	ko04141//Protein processing in endoplasmic reticulum;ko04918//Thyroid hormone synthesis;ko04612//Antigen processing and presentation;ko05020//Prion diseases;ko03060//Protein export	K09490;K09490;K09490;K09490;K09490	-	-	-
ncbi_109626296	APLNRB	PREDICTED: apelin receptor B-like [Paralichthys olivaceus]	Environmental Information Processing;Environmental Information Processing	Signaling molecules and interaction;Signal transduction	ko04080//Neuroactive ligand-receptor interaction;ko04371//Apelin signaling pathway	K04174;K04174	GO:0031224//intrinsic component of membrane	GO:0001595//angiotensin receptor activity	GO:0001667//ameboidal-type cell migration;GO:0007186//G-protein coupled receptor signaling pathway;GO:0009653//anatomical structure morphogenesis;GO:0014706//striated muscle tissue development;GO:0044767//single-organism developmental process
ncbi_109648258	MAPK11	PREDICTED: mitogen-activated protein kinase 11-like, partial [Paralichthys olivaceus]	Environmental Information Processing;Human Diseases;Environmental Information Processing;Human Diseases;Organismal Systems;Organismal Systems;Human Diseases;Environmental Information Processing;Human Diseases;Cellular Processes;Organismal Systems;Human Diseases;Environmental Information Processing;Organismal Systems;Organismal Systems;Human Diseases;Human Diseases;Organismal Systems;Organismal Sy…	Signal transduction;Cancers;Signal transduction;Infectious diseases;Circulatory system;Environmental adaptation;Infectious diseases;Signal transduction;Infectious diseases;Cell growth and death;Immune system;Cardiovascular diseases;Signal transduction;Immune system;Nervous system;Infectious diseases;Infectious diseases;Nervous system;Endocrine system;Infectious diseases;Cellular community - eukar…	ko04010//MAPK signaling pathway;ko05205//Proteoglycans in cancer;ko04015//Rap1 signaling pathway;ko05163//Human cytomegalovirus infection;ko04261//Adrenergic signaling in cardiomyocytes;ko04714//Thermogenesis;ko05169//Epstein-Barr virus infection;ko04068//FoxO signaling pathway;ko05167//Kaposi sarcoma-associated herpesvirus infection;ko04218//Cellular senescence;ko04670//Leukocyte transendothelia…	K04441;K04441;K04441;K04441;K04441;K04441;K04441;K04441;K04441;K04441;K04441;K04441;K04441;K04441;K04441;K04441;K04441;K04441;K04441;K04441;K04441;K04441;K04441;K04441;K04441;K04441;K04441;K04441;K04441;K04441;K04441;K04441;K04441;K04441;K04441;K04441;K04441;K04441;K04441;K04441;K04441;K04441;K04441;K04441;K04441;K04441;K04441;K04441;K04441;K04441;K04441;K04441	-	GO:0004702//receptor signaling protein serine/threonine kinase activity;GO:0032550//purine ribonucleoside binding	GO:0006464//cellular protein modification process;GO:0006796//phosphate-containing compound metabolic process
ncbi_109633669	POLR3D	PREDICTED: DNA-directed RNA polymerase III subunit RPC4 [Paralichthys olivaceus]	Metabolism;Metabolism;Human Diseases;Metabolism;Organismal Systems;Genetic Information Processing	Global and overview maps;Nucleotide metabolism;Infectious diseases;Nucleotide metabolism;Immune system;Transcription	ko01100//Metabolic pathways;ko00230//Purine metabolism;ko05169//Epstein-Barr virus infection;ko00240//Pyrimidine metabolism;ko04623//Cytosolic DNA-sensing pathway;ko03020//RNA polymerase	K03026;K03026;K03026;K03026;K03026;K03026	-	-	-
ncbi_109644039	PSME3	PREDICTED: proteasome activator complex subunit 3 [Paralichthys olivaceus]	Human Diseases;Organismal Systems;Genetic Information Processing	Infectious diseases;Immune system;Folding, sorting and degradation	ko05160//Hepatitis C;ko04612//Antigen processing and presentation;ko03050//Proteasome	K06698;K06698;K06698	-	-	-
ncbi_109641467	HRAS	PREDICTED: GTPase HRas-like [Paralichthys olivaceus]	Human Diseases;Human Diseases;Environmental Information Processing;Environmental Information Processing;Cellular Processes;Human Diseases;Environmental Information Processing;Human Diseases;Human Diseases;Environmental Information Processing;Organismal Systems;Human Diseases;Environmental Information Processing;Organismal Systems;Human Diseases;Human Diseases;Human Diseases;Human Diseases;Environ…	Cancers;Infectious diseases;Signal transduction;Signal transduction;Cell motility;Cancers;Signal transduction;Infectious diseases;Infectious diseases;Signal transduction;Environmental adaptation;Cancers;Signal transduction;Endocrine system;Cancers;Cancers;Cancers;Cancers;Signal transduction;Immune system;Endocrine system;Infectious diseases;Cell growth and death;Signal transduction;Infectious dis…	ko05200//Pathways in cancer;ko05165//Human papillomavirus infection;ko04151//PI3K-Akt signaling pathway;ko04010//MAPK signaling pathway;ko04810//Regulation of actin cytoskeleton;ko05205//Proteoglycans in cancer;ko04015//Rap1 signaling pathway;ko05166//HTLV-I infection;ko05163//Human cytomegalovirus infection;ko04014//Ras signaling pathway;ko04714//Thermogenesis;ko05224//Breast cancer;ko04072//Pho…	K07827;K07827;K07827;K07827;K07827;K07827;K07827;K07827;K07827;K07827;K07827;K07827;K07827;K07827;K07827;K07827;K07827;K07827;K07827;K07827;K07827;K07827;K07827;K07827;K07827;K07827;K07827;K07827;K07827;K07827;K07827;K07827;K07827;K07827;K07827;K07827;K07827;K07827;K07827;K07827;K07827;K07827;K07827;K07827;K07827;K07827;K07827;K07827;K07827;K07827;K07827;K07827;K07827;K07827;K07827;K07827;K07827;…	-	GO:0032550//purine ribonucleoside binding	GO:0035556//intracellular signal transduction
ncbi_109625903	SELL	PREDICTED: L-selectin-like [Paralichthys olivaceus]	Environmental Information Processing;Human Diseases;Human Diseases	Signaling molecules and interaction;Infectious diseases;Infectious diseases	ko04514//Cell adhesion molecules (CAMs);ko05144//Malaria;ko05150//Staphylococcus aureus infection	K06496;K06496;K06496	-	-	-
ncbi_109648028	SELP	PREDICTED: P-selectin-like, partial [Paralichthys olivaceus]	Environmental Information Processing;Human Diseases;Human Diseases	Signaling molecules and interaction;Infectious diseases;Infectious diseases	ko04514//Cell adhesion molecules (CAMs);ko05144//Malaria;ko05150//Staphylococcus aureus infection	K06496;K06496;K06496	-	-	-
ncbi_109637099	GP1BB	PREDICTED: platelet glycoprotein Ib beta chain [Paralichthys olivaceus]	Organismal Systems;Environmental Information Processing;Organismal Systems	Immune system;Signaling molecules and interaction;Immune system	ko04611//Platelet activation;ko04512//ECM-receptor interaction;ko04640//Hematopoietic cell lineage	K06262;K06262;K06262	-	-	-
ncbi_109631164	JAM2	PREDICTED: junctional adhesion molecule B-like [Paralichthys olivaceus]	Cellular Processes;Environmental Information Processing;Organismal Systems;Human Diseases	Cellular community - eukaryotes;Signaling molecules and interaction;Immune system;Infectious diseases	ko04530//Tight junction;ko04514//Cell adhesion molecules (CAMs);ko04670//Leukocyte transendothelial migration;ko05120//Epithelial cell signaling in Helicobacter pylori infection	K06735;K06735;K06735;K06735	-	-	-
ncbi_109647642	ID1	PREDICTED: DNA-binding protein inhibitor ID-1 [Paralichthys olivaceus]	Environmental Information Processing;Environmental Information Processing;Cellular Processes;Environmental Information Processing	Signal transduction;Signal transduction;Cellular community - eukaryotes;Signal transduction	ko04015//Rap1 signaling pathway;ko04390//Hippo signaling pathway;ko04550//Signaling pathways regulating pluripotency of stem cells;ko04350//TGF-beta signaling pathway	K04680;K04680;K04680;K04680	GO:0043231//intracellular membrane-bounded organelle	GO:0005515//protein binding	GO:0006355//regulation of transcription, DNA-templated
ncbi_109625902	SELE	PREDICTED: E-selectin [Paralichthys olivaceus]	Environmental Information Processing;Human Diseases;Human Diseases;Environmental Information Processing;Human Diseases;Human Diseases	Signaling molecules and interaction;Cardiovascular diseases;Endocrine and metabolic diseases;Signal transduction;Infectious diseases;Infectious diseases	ko04514//Cell adhesion molecules (CAMs);ko05418//Fluid shear stress and atherosclerosis;ko04933//AGE-RAGE signaling pathway in diabetic complications;ko04668//TNF signaling pathway;ko05144//Malaria;ko05143//African trypanosomiasis	K06494;K06494;K06494;K06494;K06494;K06494	-	-	-
ncbi_109628681	BIRC2	PREDICTED: inhibitor of apoptosis protein-like isoform X2 [Paralichthys olivaceus]	Human Diseases;Cellular Processes;Environmental Information Processing;Cellular Processes;Genetic Information Processing;Environmental Information Processing;Human Diseases;Human Diseases;Cellular Processes;Organismal Systems;Human Diseases;Environmental Information Processing;Human Diseases;Organismal Systems;Cellular Processes	Cancers;Cellular community - eukaryotes;Signal transduction;Cell growth and death;Folding, sorting and degradation;Signal transduction;Infectious diseases;Cancers;Cell growth and death;Immune system;Cancers;Signal transduction;Drug resistance;Immune system;Cell growth and death	ko05200//Pathways in cancer;ko04510//Focal adhesion;ko04390//Hippo signaling pathway;ko04210//Apoptosis;ko04120//Ubiquitin mediated proteolysis;ko04668//TNF signaling pathway;ko05145//Toxoplasmosis;ko05222//Small cell lung cancer;ko04217//Necroptosis;ko04621//NOD-like receptor signaling pathway;ko05202//Transcriptional misregulation in cancers;ko04064//NF-kappa B signaling pathway;ko01524//Platin…	K16060;K16060;K16060;K16060;K16060;K16060;K16060;K16060;K16060;K16060;K16060;K16060;K16060;K16060;K16060	-	GO:0043169//cation binding	GO:0006915//apoptotic process
ncbi_109642328	IRF3	PREDICTED: interferon regulatory factor 3-like [Paralichthys olivaceus]	Human Diseases;Human Diseases;Human Diseases;Human Diseases;Human Diseases;Human Diseases;Human Diseases;Human Diseases;Human Diseases;Human Diseases;Organismal Systems;Organismal Systems;Human Diseases;Organismal Systems;Organismal Systems	Infectious diseases;Infectious diseases;Infectious diseases;Cancers;Infectious diseases;Infectious diseases;Infectious diseases;Infectious diseases;Infectious diseases;Infectious diseases;Immune system;Immune system;Infectious diseases;Immune system;Immune system	ko05165//Human papillomavirus infection;ko05163//Human cytomegalovirus infection;ko05169//Epstein-Barr virus infection;ko05203//Viral carcinogenesis;ko05167//Kaposi sarcoma-associated herpesvirus infection;ko05161//Hepatitis B;ko05160//Hepatitis C;ko05164//Influenza A;ko05168//Herpes simplex infection;ko05162//Measles;ko04621//NOD-like receptor signaling pathway;ko04620//Toll-like receptor signal…	K05411;K05411;K05411;K05411;K05411;K05411;K05411;K05411;K05411;K05411;K05411;K05411;K05411;K05411;K05411	-	GO:0001071//nucleic acid binding transcription factor activity	GO:0010468//regulation of gene expression
ncbi_109634039	DHX58	PREDICTED: probable ATP-dependent RNA helicase DHX58 [Paralichthys olivaceus]	Organismal Systems	Immune system	ko04622//RIG-I-like receptor signaling pathway	K12649	-	-	-
ncbi_109631070	TLR7	PREDICTED: toll-like receptor 7 [Paralichthys olivaceus]	Human Diseases;Human Diseases;Organismal Systems	Infectious diseases;Infectious diseases;Immune system	ko05164//Influenza A;ko05162//Measles;ko04620//Toll-like receptor signaling pathway	K05404;K05404;K05404	-	-	-
ncbi_109627517	TRIM25	PREDICTED: E3 ubiquitin/ISG15 ligase TRIM25-like [Paralichthys olivaceus]	Human Diseases;Environmental Information Processing;Organismal Systems	Infectious diseases;Signal transduction;Immune system	ko05164//Influenza A;ko04064//NF-kappa B signaling pathway;ko04622//RIG-I-like receptor signaling pathway	K10652;K10652;K10652	-	-	-
ncbi_109631067	IFIH1	PREDICTED: interferon-induced helicase C domain-containing protein 1 [Paralichthys olivaceus]	Human Diseases;Human Diseases;Human Diseases;Human Diseases;Organismal Systems	Infectious diseases;Infectious diseases;Infectious diseases;Infectious diseases;Immune system	ko05161//Hepatitis B;ko05164//Influenza A;ko05168//Herpes simplex infection;ko05162//Measles;ko04622//RIG-I-like receptor signaling pathway	K12647;K12647;K12647;K12647;K12647	-	-	-
ncbi_109629253	STAT1	PREDICTED: signal transducer and activator of transcription 1-alpha/beta-like isoform X1 [Paralichthys olivaceus]	Human Diseases;Human Diseases;Organismal Systems;Human Diseases;Human Diseases;Human Diseases;Human Diseases;Human Diseases;Human Diseases;Environmental Information Processing;Organismal Systems;Human Diseases;Organismal Systems;Human Diseases;Organismal Systems;Cellular Processes;Human Diseases;Organismal Systems;Human Diseases;Organismal Systems;Organismal Systems;Organismal Systems;Organismal …	Cancers;Infectious diseases;Immune system;Infectious diseases;Infectious diseases;Infectious diseases;Infectious diseases;Infectious diseases;Infectious diseases;Signal transduction;Endocrine system;Endocrine and metabolic diseases;Development;Infectious diseases;Immune system;Cell growth and death;Infectious diseases;Immune system;Cancers;Immune system;Endocrine system;Immune system;Immune syste…	ko05200//Pathways in cancer;ko05165//Human papillomavirus infection;ko04062//Chemokine signaling pathway;ko05167//Kaposi sarcoma-associated herpesvirus infection;ko05161//Hepatitis B;ko05160//Hepatitis C;ko05164//Influenza A;ko05152//Tuberculosis;ko05168//Herpes simplex infection;ko04630//Jak-STAT signaling pathway;ko04919//Thyroid hormone signaling pathway;ko04933//AGE-RAGE signaling pathway in …	K11220;K11220;K11220;K11220;K11220;K11220;K11220;K11220;K11220;K11220;K11220;K11220;K11220;K11220;K11220;K11220;K11220;K11220;K11220;K11220;K11220;K11220;K11220;K11220;K11220	GO:0043231//intracellular membrane-bounded organelle	GO:0001071//nucleic acid binding transcription factor activity;GO:0060089//molecular transducer activity	GO:0010468//regulation of gene expression;GO:0034645//cellular macromolecule biosynthetic process;GO:0050794//regulation of cellular process
ncbi_109637327	IFNAR2	PREDICTED: interferon alpha/beta receptor 2-like [Paralichthys olivaceus]	Human Diseases;Human Diseases;Environmental Information Processing;Environmental Information Processing;Human Diseases;Human Diseases;Human Diseases;Human Diseases;Environmental Information Processing;Organismal Systems;Cellular Processes;Human Diseases;Organismal Systems;Organismal Systems;Organismal Systems	Cancers;Infectious diseases;Signal transduction;Signaling molecules and interaction;Infectious diseases;Infectious diseases;Infectious diseases;Infectious diseases;Signal transduction;Development;Cell growth and death;Infectious diseases;Immune system;Immune system;Immune system	ko05200//Pathways in cancer;ko05165//Human papillomavirus infection;ko04151//PI3K-Akt signaling pathway;ko04060//Cytokine-cytokine receptor interaction;ko05167//Kaposi sarcoma-associated herpesvirus infection;ko05160//Hepatitis C;ko05164//Influenza A;ko05168//Herpes simplex infection;ko04630//Jak-STAT signaling pathway;ko04380//Osteoclast differentiation;ko04217//Necroptosis;ko05162//Measles;ko04…	K05131;K05131;K05131;K05131;K05131;K05131;K05131;K05131;K05131;K05131;K05131;K05131;K05131;K05131;K05131	-	-	-
ncbi_109631170	FAS	PREDICTED: tumor necrosis factor receptor superfamily member 6-like isoform X1 [Paralichthys olivaceus]	Human Diseases;Human Diseases;Environmental Information Processing;Human Diseases;Human Diseases;Human Diseases;Environmental Information Processing;Human Diseases;Human Diseases;Human Diseases;Human Diseases;Cellular Processes;Human Diseases;Environmental Information Processing;Human Diseases;Cellular Processes;Human Diseases;Organismal Systems;Cellular Processes;Human Diseases;Human Diseases;Hu…	Cancers;Infectious diseases;Signal transduction;Cancers;Infectious diseases;Neurodegenerative diseases;Signaling molecules and interaction;Infectious diseases;Endocrine and metabolic diseases;Infectious diseases;Infectious diseases;Cell growth and death;Infectious diseases;Signal transduction;Infectious diseases;Cell growth and death;Infectious diseases;Immune system;Cell growth and death;Drug re…	ko05200//Pathways in cancer;ko05165//Human papillomavirus infection;ko04010//MAPK signaling pathway;ko05205//Proteoglycans in cancer;ko05163//Human cytomegalovirus infection;ko05010//Alzheimer disease;ko04060//Cytokine-cytokine receptor interaction;ko05167//Kaposi sarcoma-associated herpesvirus infection;ko04932//Non-alcoholic fatty liver disease (NAFLD);ko05161//Hepatitis B;ko05164//Influenza A;…	K04390;K04390;K04390;K04390;K04390;K04390;K04390;K04390;K04390;K04390;K04390;K04390;K04390;K04390;K04390;K04390;K04390;K04390;K04390;K04390;K04390;K04390;K04390;K04390;K04390	-	-	-
ncbi_109635763	FGF1	PREDICTED: fibroblast growth factor 1 [Paralichthys olivaceus]	Human Diseases;Environmental Information Processing;Environmental Information Processing;Cellular Processes;Environmental Information Processing;Environmental Information Processing;Human Diseases;Human Diseases;Environmental Information Processing;Human Diseases	Cancers;Signal transduction;Signal transduction;Cell motility;Signal transduction;Signal transduction;Cancers;Cancers;Signal transduction;Cancers	ko05200//Pathways in cancer;ko04151//PI3K-Akt signaling pathway;ko04010//MAPK signaling pathway;ko04810//Regulation of actin cytoskeleton;ko04015//Rap1 signaling pathway;ko04014//Ras signaling pathway;ko05224//Breast cancer;ko05226//Gastric cancer;ko04390//Hippo signaling pathway;ko05218//Melanoma	K18496;K18496;K18496;K18496;K18496;K18496;K18496;K18496;K18496;K18496	-	GO:0005102//receptor binding	-
ncbi_109633010	IL6R	PREDICTED: interleukin-6 receptor subunit alpha-like [Paralichthys olivaceus]	Human Diseases;Environmental Information Processing;Human Diseases;Environmental Information Processing;Human Diseases;Environmental Information Processing;Environmental Information Processing;Human Diseases;Organismal Systems;Organismal Systems	Cancers;Signal transduction;Infectious diseases;Signaling molecules and interaction;Endocrine and metabolic diseases;Signal transduction;Signal transduction;Drug resistance;Immune system;Immune system	ko05200//Pathways in cancer;ko04151//PI3K-Akt signaling pathway;ko05163//Human cytomegalovirus infection;ko04060//Cytokine-cytokine receptor interaction;ko04932//Non-alcoholic fatty liver disease (NAFLD);ko04630//Jak-STAT signaling pathway;ko04066//HIF-1 signaling pathway;ko01521//EGFR tyrosine kinase inhibitor resistance;ko04659//Th17 cell differentiation;ko04640//Hematopoietic cell lineage	K05055;K05055;K05055;K05055;K05055;K05055;K05055;K05055;K05055;K05055	-	-	-
ncbi_109633549	PIGR	PREDICTED: polymeric immunoglobulin receptor isoform X1 [Oreochromis niloticus]	Organismal Systems	Immune system	ko04672//Intestinal immune network for IgA production	K13073	-	-	-
ncbi_109646379	EGFR	PREDICTED: epidermal growth factor receptor [Paralichthys olivaceus]	Human Diseases;Human Diseases;Environmental Information Processing;Environmental Information Processing;Cellular Processes;Cellular Processes;Cellular Processes;Environmental Information Processing;Human Diseases;Environmental Information Processing;Human Diseases;Environmental Information Processing;Human Diseases;Environmental Information Processing;Organismal Systems;Human Diseases;Human Disea…	Cancers;Infectious diseases;Signal transduction;Signal transduction;Transport and catabolism;Cell motility;Cellular community - eukaryotes;Signal transduction;Cancers;Signal transduction;Infectious diseases;Signal transduction;Cancers;Signal transduction;Endocrine system;Cancers;Cancers;Endocrine and metabolic diseases;Cancers;Signal transduction;Infectious diseases;Endocrine system;Signal transd…	ko05200//Pathways in cancer;ko05165//Human papillomavirus infection;ko04151//PI3K-Akt signaling pathway;ko04010//MAPK signaling pathway;ko04144//Endocytosis;ko04810//Regulation of actin cytoskeleton;ko04510//Focal adhesion;ko04020//Calcium signaling pathway;ko05205//Proteoglycans in cancer;ko04015//Rap1 signaling pathway;ko05163//Human cytomegalovirus infection;ko04014//Ras signaling pathway;ko05…	K04361;K04361;K04361;K04361;K04361;K04361;K04361;K04361;K04361;K04361;K04361;K04361;K04361;K04361;K04361;K04361;K04361;K04361;K04361;K04361;K04361;K04361;K04361;K04361;K04361;K04361;K04361;K04361;K04361;K04361;K04361;K04361;K04361;K04361;K04361;K04361;K04361;K04361;K04361;K04361;K04361;K04361;K04361;K04361;K04361;K04361	-	-	-
ncbi_109643098	P2RY1	PREDICTED: P2Y purinoceptor 1-like [Paralichthys olivaceus]	Environmental Information Processing;Environmental Information Processing;Organismal Systems;Organismal Systems	Signaling molecules and interaction;Signal transduction;Immune system;Sensory system	ko04080//Neuroactive ligand-receptor interaction;ko04015//Rap1 signaling pathway;ko04611//Platelet activation;ko04742//Taste transduction	K04270;K04270;K04270;K04270	-	-	-
ncbi_109631443	ABCC4	PREDICTED: multidrug resistance-associated protein 4 isoform X1 [Paralichthys olivaceus]	Environmental Information Processing;Organismal Systems;Environmental Information Processing;Human Diseases	Signal transduction;Digestive system;Membrane transport;Drug resistance	ko04024//cAMP signaling pathway;ko04976//Bile secretion;ko02010//ABC transporters;ko01523//Antifolate resistance	K05673;K05673;K05673;K05673	GO:0031224//intrinsic component of membrane	GO:0015405//P-P-bond-hydrolysis-driven transmembrane transporter activity;GO:0017111//nucleoside-triphosphatase activity;GO:0032550//purine ribonucleoside binding	GO:0044763//single-organism cellular process;GO:0051234//establishment of localization
ncbi_109626034	GRK5	PREDICTED: G protein-coupled receptor kinase 5-like [Paralichthys olivaceus]	Cellular Processes;Organismal Systems;Human Diseases;Environmental Information Processing	Transport and catabolism;Immune system;Substance dependence;Signal transduction	ko04144//Endocytosis;ko04062//Chemokine signaling pathway;ko05032//Morphine addiction;ko04341//Hedgehog signaling pathway - fly	K08291;K08291;K08291;K08291	-	GO:0004674//protein serine/threonine kinase activity;GO:0032550//purine ribonucleoside binding	GO:0006464//cellular protein modification process;GO:0006796//phosphate-containing compound metabolic process;GO:0009967//positive regulation of signal transduction;GO:0045744//negative regulation of G-protein coupled receptor protein signaling pathway
ncbi_109631714	IL6	PREDICTED: interleukin-6 [Paralichthys olivaceus]	Human Diseases;Environmental Information Processing;Human Diseases;Human Diseases;Environmental Information Processing;Environmental Information Processing;Human Diseases;Cellular Processes;Human Diseases;Human Diseases;Human Diseases;Human Diseases;Human Diseases;Environmental Information Processing;Human Diseases;Human Diseases;Human Diseases;Environmental Information Processing;Environmental I…	Cancers;Signal transduction;Infectious diseases;Infectious diseases;Signal transduction;Signaling molecules and interaction;Infectious diseases;Cell growth and death;Endocrine and metabolic diseases;Infectious diseases;Infectious diseases;Infectious diseases;Infectious diseases;Signal transduction;Endocrine and metabolic diseases;Cardiovascular diseases;Endocrine and metabolic diseases;Signal tra…	ko05200//Pathways in cancer;ko04151//PI3K-Akt signaling pathway;ko05166//HTLV-I infection;ko05163//Human cytomegalovirus infection;ko04068//FoxO signaling pathway;ko04060//Cytokine-cytokine receptor interaction;ko05167//Kaposi sarcoma-associated herpesvirus infection;ko04218//Cellular senescence;ko04932//Non-alcoholic fatty liver disease (NAFLD);ko05161//Hepatitis B;ko05164//Influenza A;ko05152//…	K05405;K05405;K05405;K05405;K05405;K05405;K05405;K05405;K05405;K05405;K05405;K05405;K05405;K05405;K05405;K05405;K05405;K05405;K05405;K05405;K05405;K05405;K05405;K05405;K05405;K05405;K05405;K05405;K05405;K05405;K05405;K05405;K05405;K05405;K05405;K05405;K05405;K05405;K05405;K05405;K05405;K05405	-	-	-
ncbi_109642034	LAMB1	PREDICTED: laminin subunit beta-1 [Paralichthys olivaceus]	Human Diseases;Human Diseases;Environmental Information Processing;Cellular Processes;Human Diseases;Human Diseases;Human Diseases;Environmental Information Processing	Cancers;Infectious diseases;Signal transduction;Cellular community - eukaryotes;Infectious diseases;Cancers;Infectious diseases;Signaling molecules and interaction	ko05200//Pathways in cancer;ko05165//Human papillomavirus infection;ko04151//PI3K-Akt signaling pathway;ko04510//Focal adhesion;ko05145//Toxoplasmosis;ko05222//Small cell lung cancer;ko05146//Amoebiasis;ko04512//ECM-receptor interaction	K05636;K05636;K05636;K05636;K05636;K05636;K05636;K05636	-	-	-
ncbi_109644299	PTPRR	PREDICTED: receptor-type tyrosine-protein phosphatase R, partial [Paralichthys olivaceus]	Environmental Information Processing	Signal transduction	ko04010//MAPK signaling pathway	K04458	-	GO:0004721//phosphoprotein phosphatase activity	GO:0006470//protein dephosphorylation
ncbi_109645635	JAG2	PREDICTED: protein jagged-2-like [Paralichthys olivaceus]	Human Diseases;Human Diseases;Human Diseases;Environmental Information Processing;Human Diseases;Environmental Information Processing;Organismal Systems;Environmental Information Processing	Cancers;Infectious diseases;Cancers;Signal transduction;Drug resistance;Signal transduction;Immune system;Signal transduction	ko05200//Pathways in cancer;ko05165//Human papillomavirus infection;ko05224//Breast cancer;ko04371//Apelin signaling pathway;ko01522//Endocrine resistance;ko04668//TNF signaling pathway;ko04658//Th1 and Th2 cell differentiation;ko04330//Notch signaling pathway	K06052;K06052;K06052;K06052;K06052;K06052;K06052;K06052	-	-	GO:0044763//single-organism cellular process;GO:0048513//animal organ development
ncbi_109624813	FN1	PREDICTED: fibronectin-like [Paralichthys olivaceus]	Human Diseases;Human Diseases;Environmental Information Processing;Cellular Processes;Cellular Processes;Human Diseases;Human Diseases;Human Diseases;Human Diseases;Environmental Information Processing;Human Diseases	Cancers;Infectious diseases;Signal transduction;Cell motility;Cellular community - eukaryotes;Cancers;Endocrine and metabolic diseases;Cancers;Infectious diseases;Signaling molecules and interaction;Infectious diseases	ko05200//Pathways in cancer;ko05165//Human papillomavirus infection;ko04151//PI3K-Akt signaling pathway;ko04810//Regulation of actin cytoskeleton;ko04510//Focal adhesion;ko05205//Proteoglycans in cancer;ko04933//AGE-RAGE signaling pathway in diabetic complications;ko05222//Small cell lung cancer;ko05146//Amoebiasis;ko04512//ECM-receptor interaction;ko05100//Bacterial invasion of epithelial cells	K05717;K05717;K05717;K05717;K05717;K05717;K05717;K05717;K05717;K05717;K05717	-	-	-
ncbi_109643067	TLR5	PREDICTED: toll-like receptor 5 [Paralichthys olivaceus]	Human Diseases;Organismal Systems;Human Diseases;Human Diseases;Human Diseases	Infectious diseases;Immune system;Infectious diseases;Infectious diseases;Immune diseases	ko05130//Pathogenic Escherichia coli infection;ko04620//Toll-like receptor signaling pathway;ko05132//Salmonella infection;ko05134//Legionellosis;ko05321//Inflammatiory bowel disease (IBD)	K10168;K10168;K10168;K10168;K10168	-	-	-
ncbi_109626237	FBP1	PREDICTED: fructose-1,6-bisphosphatase 1-like [Paralichthys olivaceus]	Metabolism;Organismal Systems;Environmental Information Processing;Metabolism;Organismal Systems;Metabolism;Metabolism;Metabolism	Global and overview maps;Endocrine system;Signal transduction;Global and overview maps;Endocrine system;Carbohydrate metabolism;Carbohydrate metabolism;Carbohydrate metabolism	ko01100//Metabolic pathways;ko04910//Insulin signaling pathway;ko04152//AMPK signaling pathway;ko01200//Carbon metabolism;ko04922//Glucagon signaling pathway;ko00010//Glycolysis / Gluconeogenesis;ko00051//Fructose and mannose metabolism;ko00030//Pentose phosphate pathway	K03841;K03841;K03841;K03841;K03841;K03841;K03841;K03841	-	GO:0050308//sugar-phosphatase activity	GO:0006796//phosphate-containing compound metabolic process;GO:0043627//response to estrogen
ncbi_109639835	PLA2G1B	PREDICTED: phospholipase A2, minor isoenzyme-like [Paralichthys olivaceus]	Metabolism;Environmental Information Processing;Organismal Systems;Metabolism;Organismal Systems;Metabolism;Metabolism;Organismal Systems;Metabolism;Metabolism	Global and overview maps;Signal transduction;Circulatory system;Lipid metabolism;Digestive system;Lipid metabolism;Lipid metabolism;Digestive system;Lipid metabolism;Lipid metabolism	ko01100//Metabolic pathways;ko04014//Ras signaling pathway;ko04270//Vascular smooth muscle contraction;ko00564//Glycerophospholipid metabolism;ko04972//Pancreatic secretion;ko00565//Ether lipid metabolism;ko00590//Arachidonic acid metabolism;ko04975//Fat digestion and absorption;ko00592//alpha-Linolenic acid metabolism;ko00591//Linoleic acid metabolism	K01047;K01047;K01047;K01047;K01047;K01047;K01047;K01047;K01047;K01047	-	-	-
ncbi_109626629	DDIT4	PREDICTED: DNA damage-inducible transcript 4 protein [Paralichthys olivaceus]	Environmental Information Processing;Human Diseases;Environmental Information Processing;Cellular Processes	Signal transduction;Cancers;Signal transduction;Transport and catabolism	ko04151//PI3K-Akt signaling pathway;ko05206//MicroRNAs in cancer;ko04150//mTOR signaling pathway;ko04140//Autophagy - animal	K08270;K08270;K08270;K08270	-	-	-
ncbi_109632151	FZD1	PREDICTED: frizzled-1-like [Paralichthys olivaceus]	Human Diseases;Human Diseases;Human Diseases;Human Diseases;Human Diseases;Human Diseases;Environmental Information Processing;Human Diseases;Human Diseases;Environmental Information Processing;Environmental Information Processing;Cellular Processes;Organismal Systems;Human Diseases	Cancers;Infectious diseases;Cancers;Infectious diseases;Cancers;Cancers;Signal transduction;Endocrine and metabolic diseases;Cancers;Signal transduction;Signal transduction;Cellular community - eukaryotes;Endocrine system;Cancers	ko05200//Pathways in cancer;ko05165//Human papillomavirus infection;ko05205//Proteoglycans in cancer;ko05166//HTLV-I infection;ko05224//Breast cancer;ko05226//Gastric cancer;ko04310//Wnt signaling pathway;ko04934//Cushing syndrome;ko05225//Hepatocellular carcinoma;ko04390//Hippo signaling pathway;ko04150//mTOR signaling pathway;ko04550//Signaling pathways regulating pluripotency of stem cells;ko0…	K02432;K02432;K02432;K02432;K02432;K02432;K02432;K02432;K02432;K02432;K02432;K02432;K02432;K02432	GO:0031224//intrinsic component of membrane	GO:0004888//transmembrane signaling receptor activity	GO:0007166//cell surface receptor signaling pathway;GO:0044707//single-multicellular organism process
ncbi_109630427	CLDN3	PREDICTED: claudin-3-like [Paralichthys olivaceus]	Cellular Processes;Environmental Information Processing;Organismal Systems;Human Diseases;Human Diseases	Cellular community - eukaryotes;Signaling molecules and interaction;Immune system;Infectious diseases;Infectious diseases	ko04530//Tight junction;ko04514//Cell adhesion molecules (CAMs);ko04670//Leukocyte transendothelial migration;ko05160//Hepatitis C;ko05130//Pathogenic Escherichia coli infection	K06087;K06087;K06087;K06087;K06087	GO:0031224//intrinsic component of membrane;GO:0043296//apical junction complex	-	-
ncbi_109633948	SOCS3	PREDICTED: suppressor of cytokine signaling 3 [Paralichthys olivaceus]	Organismal Systems;Human Diseases;Human Diseases;Human Diseases;Human Diseases;Environmental Information Processing;Genetic Information Processing;Human Diseases;Organismal Systems;Environmental Information Processing;Organismal Systems;Organismal Systems;Human Diseases	Endocrine system;Endocrine and metabolic diseases;Infectious diseases;Infectious diseases;Infectious diseases;Signal transduction;Folding, sorting and degradation;Endocrine and metabolic diseases;Development;Signal transduction;Endocrine system;Endocrine system;Endocrine and metabolic diseases	ko04910//Insulin signaling pathway;ko04932//Non-alcoholic fatty liver disease (NAFLD);ko05160//Hepatitis C;ko05164//Influenza A;ko05168//Herpes simplex infection;ko04630//Jak-STAT signaling pathway;ko04120//Ubiquitin mediated proteolysis;ko04931//Insulin resistance;ko04380//Osteoclast differentiation;ko04668//TNF signaling pathway;ko04917//Prolactin signaling pathway;ko04920//Adipocytokine signal…	K04696;K04696;K04696;K04696;K04696;K04696;K04696;K04696;K04696;K04696;K04696;K04696;K04696	-	-	GO:0007165//signal transduction;GO:0032446//protein modification by small protein conjugation;GO:0042981//regulation of apoptotic process
ncbi_109630247	FCGR3	PREDICTED: low affinity immunoglobulin gamma Fc region receptor III-like [Paralichthys olivaceus]	Human Diseases;Cellular Processes;Organismal Systems;Organismal Systems;Human Diseases;Human Diseases;Human Diseases;Organismal Systems;Human Diseases;Human Diseases	Infectious diseases;Transport and catabolism;Development;Immune system;Cancers;Cancers;Infectious diseases;Immune system;Immune diseases;Infectious diseases	ko05152//Tuberculosis;ko04145//Phagosome;ko04380//Osteoclast differentiation;ko04666//Fc gamma R-mediated phagocytosis;ko05202//Transcriptional misregulation in cancers;ko05221//Acute myeloid leukemia;ko05140//Leishmaniasis;ko04640//Hematopoietic cell lineage;ko05322//Systemic lupus erythematosus;ko05150//Staphylococcus aureus infection	K06498;K06498;K06498;K06498;K06498;K06498;K06498;K06498;K06498;K06498	-	-	-
ncbi_109640872	CDS2	PREDICTED: phosphatidate cytidylyltransferase 2-like [Paralichthys olivaceus]	Metabolism;Environmental Information Processing;Metabolism	Global and overview maps;Signal transduction;Lipid metabolism	ko01100//Metabolic pathways;ko04070//Phosphatidylinositol signaling system;ko00564//Glycerophospholipid metabolism	K00981;K00981;K00981	GO:0031224//intrinsic component of membrane	GO:0070567//cytidylyltransferase activity	GO:0043410//positive regulation of MAPK cascade;GO:0046341//CDP-diacylglycerol metabolic process
ncbi_109633239	SPHK2	PREDICTED: sphingosine kinase 2-like [Paralichthys olivaceus]	Metabolism;Environmental Information Processing;Environmental Information Processing;Environmental Information Processing;Environmental Information Processing;Human Diseases;Organismal Systems;Environmental Information Processing;Metabolism	Global and overview maps;Signal transduction;Signal transduction;Signal transduction;Signal transduction;Infectious diseases;Immune system;Signal transduction;Lipid metabolism	ko01100//Metabolic pathways;ko04020//Calcium signaling pathway;ko04072//Phospholipase D signaling pathway;ko04071//Sphingolipid signaling pathway;ko04371//Apelin signaling pathway;ko05152//Tuberculosis;ko04666//Fc gamma R-mediated phagocytosis;ko04370//VEGF signaling pathway;ko00600//Sphingolipid metabolism	K04718;K04718;K04718;K04718;K04718;K04718;K04718;K04718;K04718	-	-	-
ncbi_109640851	PLD1	PREDICTED: phospholipase D1-like, partial [Paralichthys olivaceus]	Metabolism;Human Diseases;Cellular Processes;Environmental Information Processing;Environmental Information Processing;Environmental Information Processing;Environmental Information Processing;Organismal Systems;Organismal Systems;Human Diseases;Organismal Systems;Organismal Systems;Metabolism;Human Diseases;Metabolism	Global and overview maps;Cancers;Transport and catabolism;Signal transduction;Signal transduction;Signal transduction;Signal transduction;Nervous system;Endocrine system;Cancers;Endocrine system;Immune system;Lipid metabolism;Cancers;Lipid metabolism	ko01100//Metabolic pathways;ko05200//Pathways in cancer;ko04144//Endocytosis;ko04024//cAMP signaling pathway;ko04014//Ras signaling pathway;ko04072//Phospholipase D signaling pathway;ko04071//Sphingolipid signaling pathway;ko04724//Glutamatergic synapse;ko04912//GnRH signaling pathway;ko05231//Choline metabolism in cancer;ko04928//Parathyroid hormone synthesis, secretion and action;ko04666//Fc ga…	K01115;K01115;K01115;K01115;K01115;K01115;K01115;K01115;K01115;K01115;K01115;K01115;K01115;K01115;K01115	-	GO:0005543//phospholipid binding	-
ncbi_109634788	TNFAIP3	PREDICTED: tumor necrosis factor alpha-induced protein 3 [Paralichthys olivaceus]	Human Diseases;Environmental Information Processing;Cellular Processes;Human Diseases;Organismal Systems;Environmental Information Processing;Organismal Systems	Infectious diseases;Signal transduction;Cell growth and death;Infectious diseases;Immune system;Signal transduction;Immune system	ko05169//Epstein-Barr virus infection;ko04668//TNF signaling pathway;ko04217//Necroptosis;ko05162//Measles;ko04621//NOD-like receptor signaling pathway;ko04064//NF-kappa B signaling pathway;ko04657//IL-17 signaling pathway	K11859;K11859;K11859;K11859;K11859;K11859;K11859	-	GO:0046914//transition metal ion binding	-
ncbi_109645078	RELB	PREDICTED: transcription factor RelB homolog isoform X1 [Paralichthys olivaceus]	Environmental Information Processing;Human Diseases;Human Diseases;Organismal Systems;Organismal Systems;Environmental Information Processing	Signal transduction;Infectious diseases;Infectious diseases;Development;Immune system;Signal transduction	ko04010//MAPK signaling pathway;ko05166//HTLV-I infection;ko05169//Epstein-Barr virus infection;ko04380//Osteoclast differentiation;ko04625//C-type lectin receptor signaling pathway;ko04064//NF-kappa B signaling pathway	K09253;K09253;K09253;K09253;K09253;K09253	-	-	-
ncbi_109632273	NFKBIA	PREDICTED: NF-kappa-B inhibitor alpha-like [Paralichthys olivaceus]	Human Diseases;Environmental Information Processing;Human Diseases;Human Diseases;Human Diseases;Human Diseases;Organismal Systems;Human Diseases;Human Diseases;Human Diseases;Human Diseases;Organismal Systems;Cellular Processes;Human Diseases;Organismal Systems;Human Diseases;Human Diseases;Organismal Systems;Environmental Information Processing;Human Diseases;Human Diseases;Organismal Systems;H…	Cancers;Signal transduction;Infectious diseases;Infectious diseases;Infectious diseases;Cancers;Immune system;Infectious diseases;Infectious diseases;Infectious diseases;Infectious diseases;Endocrine system;Cell growth and death;Infectious diseases;Nervous system;Endocrine and metabolic diseases;Cancers;Development;Signal transduction;Infectious diseases;Cancers;Immune system;Infectious diseases;…	ko05200//Pathways in cancer;ko04024//cAMP signaling pathway;ko05166//HTLV-I infection;ko05163//Human cytomegalovirus infection;ko05169//Epstein-Barr virus infection;ko05203//Viral carcinogenesis;ko04062//Chemokine signaling pathway;ko05167//Kaposi sarcoma-associated herpesvirus infection;ko05161//Hepatitis B;ko05160//Hepatitis C;ko05164//Influenza A;ko04926//Relaxin signaling pathway;ko04210//Apo…	K04734;K04734;K04734;K04734;K04734;K04734;K04734;K04734;K04734;K04734;K04734;K04734;K04734;K04734;K04734;K04734;K04734;K04734;K04734;K04734;K04734;K04734;K04734;K04734;K04734;K04734;K04734;K04734;K04734;K04734;K04734;K04734;K04734;K04734;K04734;K04734;K04734;K04734;K04734;K04734;K04734	-	-	-
ncbi_109643523	ICAM5	PREDICTED: intercellular adhesion molecule 5-like [Paralichthys olivaceus]	Environmental Information Processing	Signaling molecules and interaction	ko04514//Cell adhesion molecules (CAMs)	K06486	-	-	-
ncbi_109625700	PFN2	PREDICTED: profilin-2 isoform X1 [Paralichthys olivaceus]	Cellular Processes;Environmental Information Processing;Human Diseases;Environmental Information Processing;Human Diseases	Cell motility;Signal transduction;Infectious diseases;Signal transduction;Infectious diseases	ko04810//Regulation of actin cytoskeleton;ko04015//Rap1 signaling pathway;ko05132//Salmonella infection;ko04013//MAPK signaling pathway - fly;ko05131//Shigellosis	K05759;K05759;K05759;K05759;K05759	-	-	GO:0008064//regulation of actin polymerization or depolymerization
ncbi_109643122	LTB4R	PREDICTED: leukotriene B4 receptor 1-like [Paralichthys olivaceus]	Environmental Information Processing	Signaling molecules and interaction	ko04080//Neuroactive ligand-receptor interaction	K04296	GO:0031224//intrinsic component of membrane	GO:0004953//icosanoid receptor activity	GO:0007166//cell surface receptor signaling pathway
ncbi_109627701	HMOX	PREDICTED: heme oxygenase-like [Paralichthys olivaceus]	Metabolism;Human Diseases;Human Diseases;Human Diseases;Human Diseases;Environmental Information Processing;Metabolism;Organismal Systems;Cellular Processes	Global and overview maps;Cancers;Cancers;Cancers;Cardiovascular diseases;Signal transduction;Metabolism of cofactors and vitamins;Digestive system;Cell growth and death	ko01100//Metabolic pathways;ko05200//Pathways in cancer;ko05206//MicroRNAs in cancer;ko05225//Hepatocellular carcinoma;ko05418//Fluid shear stress and atherosclerosis;ko04066//HIF-1 signaling pathway;ko00860//Porphyrin and chlorophyll metabolism;ko04978//Mineral absorption;ko04216//Ferroptosis	K00510;K00510;K00510;K00510;K00510;K00510;K00510;K00510;K00510	-	-	-
ncbi_109632540	HSP90A.1	PREDICTED: heat shock protein HSP 90-alpha [Paralichthys olivaceus]	Human Diseases;Environmental Information Processing;Genetic Information Processing;Human Diseases;Human Diseases;Organismal Systems;Cellular Processes;Organismal Systems;Organismal Systems;Organismal Systems;Organismal Systems;Organismal Systems	Cancers;Signal transduction;Folding, sorting and degradation;Cardiovascular diseases;Cancers;Endocrine system;Cell growth and death;Immune system;Endocrine system;Immune system;Immune system;Immune system	ko05200//Pathways in cancer;ko04151//PI3K-Akt signaling pathway;ko04141//Protein processing in endoplasmic reticulum;ko05418//Fluid shear stress and atherosclerosis;ko05215//Prostate cancer;ko04915//Estrogen signaling pathway;ko04217//Necroptosis;ko04621//NOD-like receptor signaling pathway;ko04914//Progesterone-mediated oocyte maturation;ko04659//Th17 cell differentiation;ko04657//IL-17 signalin…	K04079;K04079;K04079;K04079;K04079;K04079;K04079;K04079;K04079;K04079;K04079;K04079	-	GO:0005515//protein binding	GO:0044267//cellular protein metabolic process;GO:0050896//response to stimulus
ncbi_109638354	PLA2G12A	PREDICTED: group XIIA secretory phospholipase A2 [Paralichthys olivaceus]	Metabolism;Environmental Information Processing;Organismal Systems;Metabolism;Organismal Systems;Metabolism;Metabolism;Organismal Systems;Metabolism;Metabolism	Global and overview maps;Signal transduction;Circulatory system;Lipid metabolism;Digestive system;Lipid metabolism;Lipid metabolism;Digestive system;Lipid metabolism;Lipid metabolism	ko01100//Metabolic pathways;ko04014//Ras signaling pathway;ko04270//Vascular smooth muscle contraction;ko00564//Glycerophospholipid metabolism;ko04972//Pancreatic secretion;ko00565//Ether lipid metabolism;ko00590//Arachidonic acid metabolism;ko04975//Fat digestion and absorption;ko00592//alpha-Linolenic acid metabolism;ko00591//Linoleic acid metabolism	K01047;K01047;K01047;K01047;K01047;K01047;K01047;K01047;K01047;K01047	-	GO:0046872//metal ion binding	GO:0006629//lipid metabolic process;GO:0006796//phosphate-containing compound metabolic process
ncbi_109640370	ARPC1A	PREDICTED: actin-related protein 2/3 complex subunit 1A-like [Paralichthys olivaceus]	Cellular Processes;Cellular Processes;Organismal Systems;Human Diseases;Human Diseases;Human Diseases;Human Diseases	Transport and catabolism;Cell motility;Immune system;Infectious diseases;Infectious diseases;Infectious diseases;Infectious diseases	ko04144//Endocytosis;ko04810//Regulation of actin cytoskeleton;ko04666//Fc gamma R-mediated phagocytosis;ko05130//Pathogenic Escherichia coli infection;ko05132//Salmonella infection;ko05100//Bacterial invasion of epithelial cells;ko05131//Shigellosis	K05757;K05757;K05757;K05757;K05757;K05757;K05757	GO:0005856//cytoskeleton	-	GO:0045010//actin nucleation
